# Supplementary material for: Molecular and evolutionary basis of O-antigenic polysaccharide-driven phage sensitivity in environmental pseudomonads
Source: Microbiol Spectr. 2023 Oct 6;11(6):e02049-23. doi: 10.1128/spectrum.02049-23 (PMC10715155; doi:10.1128/spectrum.02049-23)
Supplement: Dataset 1 — Contain the data obtained from the Tn-Seq experiment. [file spectrum.02049-23-s0001.xlsx]

## Sheet: Control vs MOI1
Dataset 1 : TnSeq results, comparison between MOI1 and control
Gene_ID	Gene_type	Name	Desc	Sites	Mean.Ctrl	Mean.Exp	log2FC	Sum.Ctrl	Sum.Exp	Delta.Mean	p.value	Adj..p.value	Start	End	Strand	Protein_ID
PPRCHA0_0001	protein_coding	dnaA	chromosomal replication initiator protein DnaA	1539	3.6	15.6	2.1	16838.9	72131.7	12	0.0047	0.00832	3883047	3883442	+	VAV69761.1
PPRCHA0_0002	protein_coding	dnaN	DNA polymerase III, beta subunit	1101	0.3	7.1	4.77	860.1	23487.9	6.9	0.0003	0.0006	3381362	3382474	-	VAV69314.1
PPRCHA0_0003	protein_coding	recF	DNA replication and repair protein RecF	1101	806.7	66.8	-3.59	2.66468e+06	220800	-739.9	0	0	101	1642	+	VAV66303.1
PPRCHA0_0004	protein_coding	gyrB	DNA gyrase, B subunit	2415	2.6	6.2	1.23	19168.9	44825.4	3.5	0.031	0.04809	4439385	4440140	+	VAV70245.1
PPRCHA0_0005	protein_coding		hypothetical protein	402	2112.8	227.7	-3.21	2.54801e+06	274613	-1885.1	0	0	1681	2784	+	VAV66304.1
PPRCHA0_0006	protein_coding		hypothetical protein	522	1291.2	99.1	-3.7	2021969	155257	-1192	0	0	2805	3908	+	VAV66305.1
PPRCHA0_0007	protein_coding		hypothetical protein	483	398.3	52.9	-2.91	577131	76654.6	-345.4	0	0	3913	6330	+	VAV66306.1
PPRCHA0_0008	protein_coding		hypothetical protein	318	165.6	8.2	-4.33	157937	7845.43	-157.3	0	0	6452	6856	+	VAV66307.1
PPRCHA0_0009	protein_coding		DNA-binding response regulator	726	1840.1	100.5	-4.19	4.0077e+06	218987	-1739.5	0	0	7017	7541	+	VAV66308.1
PPRCHA0_0010	protein_coding		hypothetical protein	285	9.9	0	-3.45	8492.3	0	-9.9	0	0	7693	8178	+	VAV66309.1
PPRCHA0_0011	protein_coding		hypothetical protein	996	86.9	10	-3.13	259628	29756.6	-76.9	0	0	8175	8495	+	VAV66310.1
PPRCHA0_0012	protein_coding		CHASE domain/sensory box histidine kinase	2316	444.8	22.9	-4.28	3.0906e+06	159281	-421.9	0	0	8523	9251	-	VAV66311.1
PPRCHA0_0013	protein_coding		putative acylhomoserine lactone synthase HdtS	792	1096.4	24.1	-5.51	2.60516e+06	57340.9	-1072.3	0	0	9480	9767	+	VAV66312.1
PPRCHA0_0014	protein_coding	gmhB	putative D,D-heptose 1,7-bisphosphate phosphatase	531	74.6	3	-4.65	118884	4735.27	-71.7	0	0	10167	11165	+	VAV66313.1
PPRCHA0_0015	protein_coding	glyS	glycine-tRNA ligase, beta subunit	2052	0.7	3.8	2.43	4337.2	23413.5	3.1	0.004	0.00714	3866841	3867161	-	VAV69738.1
PPRCHA0_0016	protein_coding	glyQ	glycine-tRNA ligase, alpha subunit	951	0.2	5.1	4.42	684.9	14627.1	4.9	0.0001	0.00021	3175343	3176035	-	VAV69156.1
PPRCHA0_0017	protein_coding	tag_2	DNA-3-methyladenine glycosylase I	561	559.7	28.9	-4.28	941989	48634	-530.8	0	0	11184	13502	+	VAV66314.1
PPRCHA0_0018	protein_coding		putative lipid A biosynthesis lauroyl acyltransferase	885	3.2	2.2	-0.53	8597.8	5951.32	-1	0.98	1	6646069	6646194	-	VAV72240.1
PPRCHA0_0019	protein_coding		hypothetical protein	237	1218.9	46.2	-4.72	866604	32866.9	-1172.6	0	0	13683	14477	-	VAV66315.1
PPRCHA0_0020	protein_coding		tetratricopeptide repeat protein	315	2501.4	143.2	-4.13	2.3638e+06	135287	-2358.2	0	0	14536	15069	-	VAV66316.1
PPRCHA0_0021	protein_coding	trkA	Trk system potassium uptake protein TrkA	1371	428.9	37.3	-3.52	1.76391e+06	153490	-391.5	0	0	15087	17141	-	VAV66317.1
PPRCHA0_0022	protein_coding	rsmB	ribosomal RNA small subunit methyltransferase B	1323	793.3	23.1	-5.1	3148512	91733.5	-770.2	0	0	17138	18091	-	VAV66318.1
PPRCHA0_0023	protein_coding	fmt	methionyl-tRNA formyltransferase	957	0.2	7.2	5.47	467.6	20718.5	7.1	0.0017	0.00317	3707395	3710052	-	VAV69587.1
PPRCHA0_0024	protein_coding	def_2	peptide deformylase	504	10.1	13.3	0.41	15222	20166.3	3.3	0.67	0.72822	6336568	6338628	-	VAV71945.1
PPRCHA0_0025	protein_coding		hypothetical protein	1008	73.9	2.6	-4.85	223500	7725.71	-71.4	0	0	18173	18736	+	VAV66319.1
PPRCHA0_0026	protein_coding	dprA	DNA protecting protein DprA	1104	144.8	22.8	-2.67	479585	75450.1	-122	0	0	18779	19666	+	VAV66320.1
PPRCHA0_0027	protein_coding		Sua5/YciO/YrdC/YwlC family protein	555	16.8	8	-1.07	27890.4	13258.8	-8.8	0.4	0.4703	5855450	5856346	+	VAV71504.1
PPRCHA0_0028	protein_coding	qor_2	NADPH:quinone reductase	975	327.5	52.2	-2.65	957889	152539	-275.3	0	0	19739	19978	+	VAV66321.1
PPRCHA0_0029	protein_coding	hemF	coproporphyrinogen III oxidase, aerobic	915	18.8	3.5	-2.41	51653.1	9742.6	-15.3	0.012	0.02007	4133372	4134025	+	VAV69958.1
PPRCHA0_0030	protein_coding	aroE1	shikimate dehydrogenase	819	60.5	3.7	-4.04	148631	9061.47	-56.8	0	0	20150	20467	-	VAV66322.1
PPRCHA0_0031	protein_coding		inorganic anion transporter, SulP family	1566	21.6	1.8	-3.6	101604	8380.35	-19.8	0	0	20592	21965	-	VAV66323.1
PPRCHA0_0032	protein_coding		choline ABC transporter, periplasmic choline-binding protein	915	17.5	3.2	-2.43	48127.5	8915.26	-14.3	0.14	0.18862	5143663	5144391	-	VAV70826.1
PPRCHA0_0033	protein_coding	betC	choline-sulfatase	1512	91.8	5.8	-3.99	416400	26231.2	-86	0	0	21988	23313	-	VAV66324.1
PPRCHA0_0034	protein_coding		putative choline sulfate-utilization transcription factor	948	62.6	3	-4.36	178106	8646.28	-59.6	0	0	23310	24269	-	VAV66325.1
PPRCHA0_0035	protein_coding		hypothetical protein	663	45.6	4.6	-3.32	90599.3	9058.41	-41	0.0066	0.01148	3975074	3976111	+	VAV69830.1
PPRCHA0_0036	protein_coding		DOPA 45-dioxygenase family protein	324	349.3	74.2	-2.24	339502	72117	-275.1	0.044	0.06628	4586181	4587080	+	VAV70371.1
PPRCHA0_0037	protein_coding		hypothetical protein	441	29.3	4.3	-2.77	38828.4	5685.39	-25.1	0.0001	0.00021	3176333	3176653	+	VAV69157.1
PPRCHA0_0038	protein_coding	trpA	tryptophan synthase, alpha subunit	810	1355.1	27	-5.65	3.293e+06	65613.7	-1328.1	0	0	24339	24845	-	VAV66326.1
PPRCHA0_0039	protein_coding	trpB	tryptophan synthase, beta subunit	1218	575.8	18.8	-4.94	2.10386e+06	68773.4	-556.9	0	0	24999	26009	+	VAV66327.1
PPRCHA0_0040	protein_coding	trpI	HTH-type transcriptional regulator TrpI	891	1459.5	61.6	-4.57	3.90134e+06	164527	-1398	0	0	26097	27203	+	VAV66328.1
PPRCHA0_0041	protein_coding		hypothetical protein	324	210	20.5	-3.35	204100	19953.4	-189.5	0	0	27258	27815	+	VAV66329.1
PPRCHA0_0042	protein_coding		hypothetical protein	213	94.5	19.1	-2.3	60375.5	12227.6	-75.3	0.0051	0.009	3903593	3904540	-	VAV69779.1
PPRCHA0_0043	protein_coding		hypothetical protein	222	456.9	9.6	-5.58	304306	6363.46	-447.4	0	0	27880	28857	-	VAV66330.1
PPRCHA0_0044	protein_coding		luciferase family oxidoreductase, group 1	999	491.7	10.2	-5.59	1.47359e+06	30580.9	-481.5	0	0	29025	29942	+	VAV66331.1
PPRCHA0_0045	protein_coding	osmC	peroxiredoxin OsmC	429	45.1	3.5	-3.7	58071.1	4469.35	-41.6	0	0	30036	30857	+	VAV66332.1
PPRCHA0_0046	protein_coding		hypothetical protein	231	508.3	6.2	-6.35	352249	4323.14	-502.1	0	0	30973	32541	-	VAV66333.1
PPRCHA0_0047	protein_coding		putative lipoprotein	417	97.3	9	-3.44	121752	11221.5	-88.4	0	0	32642	33559	-	VAV66334.1
PPRCHA0_0048	protein_coding		putative lipoprotein	411	226.3	1.5	-7.2	279068	1894.11	-224.8	0	0	33577	35091	-	VAV66335.1
PPRCHA0_0049	protein_coding		hypothetical protein	1041	170.1	4.8	-5.16	531150	14890	-165.3	0	0	35206	36156	+	VAV66336.1
PPRCHA0_0050	protein_coding		HAD hydrolase, family IA, variant 1	648	747	37.2	-4.33	1.45223e+06	72296.1	-709.8	0	0	36153	36818	-	VAV66337.1
PPRCHA0_0051	protein_coding		hypothetical protein	543	287.2	9	-4.99	467820	14740.7	-278.1	0	0	36901	37227	+	VAV66338.1
PPRCHA0_0052	protein_coding	prlC	oligopeptidase A	2076	440.8	9.5	-5.53	2.74537e+06	59365.4	-431.3	0	0	37283	37726	-	VAV66339.1
PPRCHA0_0053	protein_coding		hypothetical protein	276	1675.4	160.4	-3.38	1.38727e+06	132811	-1515	0	0	37848	38660	-	VAV66340.1
PPRCHA0_0054	protein_coding		dual specificity phosphatase, catalytic domain protein	657	462.9	20.3	-4.51	912331	40068.2	-442.5	0	0	38660	39880	-	VAV66341.1
PPRCHA0_0055	protein_coding		gluconate 2-dehydrogenase subunit 3	753	444.4	65.4	-2.76	1.00394e+06	147785	-379	0	0	40028	40921	+	VAV66342.1
PPRCHA0_0056	protein_coding		gluconate 2-dehydrogenase flavoprotein	1782	790.3	38.2	-4.37	4.22514e+06	203980	-752.2	0	0	40918	41244	-	VAV66343.1
PPRCHA0_0057	protein_coding		gluconate 2-dehydrogenase cytochrome c subunit	1302	450.1	70	-2.69	1.75809e+06	273276	-380.1	0	0	41403	41618	+	VAV66344.1
PPRCHA0_0058	protein_coding		hypothetical protein	354	346.2	16.1	-4.43	367665	17079.6	-330.1	0	0	41753	41977	+	VAV66345.1
PPRCHA0_0059	protein_coding		radical SAM domain protein	1056	17.4	19.4	0.16	55013.2	61328.5	2	0.88	0.92599	6522119	6524539	+	VAV72125.1
PPRCHA0_0060	protein_coding	cah	carbonate dehydratase	732	2345.8	94	-4.64	5.15131e+06	206445	-2251.8	0	0	42038	43039	-	VAV66346.1
PPRCHA0_0061	protein_coding		inorganic anion transporter, SulP family	1533	86.7	4.8	-4.18	398750	22054.3	-81.9	0	0	43280	43711	+	VAV66347.1
PPRCHA0_0062	protein_coding		hypothetical protein	648	826.1	76.1	-3.44	1.60593e+06	147944	-750	0	0	43868	44101	+	VAV66348.1
PPRCHA0_0063	protein_coding	ctaC	cytochrome c oxidase, subunit II	1125	81.2	3.5	-4.52	273892	11902.6	-77.6	0	0	44108	44527	-	VAV66349.1
PPRCHA0_0064	protein_coding	ctaD	cytochrome c oxidase, subunit I	1593	19.9	7.2	-1.46	95141.4	34491.9	-12.7	0.012	0.02007	4134198	4134695	-	VAV69959.1
PPRCHA0_0065	protein_coding	ctaG	putative cytochrome c oxidase assembly protein	555	0.9	8.1	3.1	1560.6	13411.1	7.1	0.1	0.14066	4908423	4909556	-	VAV70610.1
PPRCHA0_0066	protein_coding	ctaE	cytochrome c oxidase, subunit III	885	76.6	12.2	-2.65	203283	32453.1	-64.3	0	0	44570	44983	-	VAV66350.1
PPRCHA0_0067	protein_coding		hypothetical protein	201	43.5	2.7	-4.01	26236.8	1628.18	-40.8	0.0039	0.00697	3859018	3859176	-	VAV69728.1
PPRCHA0_0068	protein_coding		hypothetical protein	738	23.8	1.4	-4.08	52733	3110.15	-22.4	0	0	45109	46152	+	VAV66351.1
PPRCHA0_0069	protein_coding		hypothetical protein	588	150.3	37.2	-2.01	265100	65610.7	-113.1	0.0029	0.00528	3805657	3806937	+	VAV69672.1
PPRCHA0_0070	protein_coding		putative cytochrome oxidase assembly protein	1077	38.1	9.5	-2.01	123175	30574.8	-28.7	0.0059	0.01031	3943689	3949112	-	VAV69811.1
PPRCHA0_0071	protein_coding	cyoE_2	protoheme IX farnesyltransferase	900	159.7	4.4	-5.18	431258	11905.7	-155.3	0	0	46181	46831	-	VAV66352.1
PPRCHA0_0072	protein_coding		SCO1/SenC family protein	633	1138.6	63.5	-4.16	2.16215e+06	120642	-1075	0	0	46859	47404	-	VAV66353.1
PPRCHA0_0073	protein_coding	metQ2	D-methionine ABC transporter, periplasmic methionine-binding lipoprotein MetQ	771	5151.6	302.6	-4.09	11915626	699873	-4849	0	0	47480	49558	+	VAV66354.1
PPRCHA0_0074	protein_coding	metI2	D-methionine ABC transporter, permease protein MetI	663	918.3	38.1	-4.59	1.82653e+06	75866.5	-880.2	0	0	49555	49833	+	VAV66355.1
PPRCHA0_0075	protein_coding	metN2	D-methionine ABC transporter, ATP-binding protein MetN	1005	803.1	67.5	-3.57	2.4213e+06	203409	-735.6	0	0	49953	50612	-	VAV66356.1
PPRCHA0_0076	protein_coding	katE	catalase HPII	2136	155.8	10.6	-3.88	998523	67982.2	-145.2	0	0	50905	51660	+	VAV66357.1
PPRCHA0_0077	protein_coding		putative lipoprotein	717	2667.1	180.6	-3.88	5.73696e+06	388530	-2486.5	0	0	51663	53447	+	VAV66358.1
PPRCHA0_0078	protein_coding	znuB	high-affinity zinc ABC transporter, permease protein ZnuB	786	1784.8	104.3	-4.1	4.20852e+06	245922	-1680.5	0	0	53460	54764	+	VAV66359.1
PPRCHA0_0079	protein_coding	znuC	high-affinity zinc ABC transporter, ATP-binding protein ZnuC	783	1789.8	59.2	-4.92	4.20433e+06	139130	-1730.6	0	0	54810	55166	-	VAV66360.1
PPRCHA0_0080	protein_coding	np20	transcriptional regulator np20	480	972.6	73.7	-3.72	1.4006e+06	106141	-898.9	0	0	55366	56424	+	VAV66361.1
PPRCHA0_0081	protein_coding	znuA	high-affinity zinc ABC transporter, periplasmic zinc-binding protein ZnuA	918	1891.2	80.2	-4.56	5208341	220866	-1811	0	0	56668	57402	+	VAV66362.1
PPRCHA0_0082	protein_coding	thrB	homoserine kinase	948	226.4	3	-6.21	643782	8672.76	-223.3	0	0	57494	59029	+	VAV66363.1
PPRCHA0_0083	protein_coding		hypothetical protein	285	893.3	41.3	-4.44	763781	35310	-852	0	0	59113	59763	-	VAV66364.1
PPRCHA0_0084	protein_coding	polA	DNA-directed DNA polymerase	2790	121.4	15	-3.02	1016445	125654	-106.4	0	0	60137	61264	+	VAV66365.1
PPRCHA0_0085	protein_coding	ysxC	ribosome biogenesis GTP-binding protein YsxC	639	472.7	19.1	-4.63	906256	36672.3	-453.6	0	0	61347	62942	+	VAV66366.1
PPRCHA0_0086	protein_coding		hypothetical protein	288	1925.8	69.5	-4.79	1.66393e+06	60012.1	-1856.4	0	0	63042	63599	+	VAV66367.1
PPRCHA0_0087	protein_coding	cc4	Cytochrome c4	471	1734.8	118.4	-3.87	2.45125e+06	167344	-1616.4	0	0	63633	64520	+	VAV66368.1
PPRCHA0_0088	protein_coding	dsbA	thiol:disulfide interchange protein DsbA	627	774.7	59.6	-3.7	1.45722e+06	112032	-715.1	0	0	64527	64730	-	VAV66369.1
PPRCHA0_0089	protein_coding		endonuclease/exonuclease/phosphatase family protein	876	1617.2	138.1	-3.55	4.25005e+06	362808	-1479.2	0	0	64801	65541	+	VAV66370.1
PPRCHA0_0090	protein_coding		response regulator PleD	2169	274.2	14.6	-4.23	1.78421e+06	94922.7	-259.6	0	0	65507	66097	+	VAV66371.1
PPRCHA0_0091	protein_coding	amiD	N-acetylmuramoyl-L-alanine amidase AmiD	777	410.6	4.2	-6.6	957184	9862.32	-406.4	0	0	66108	67187	+	VAV66372.1
PPRCHA0_0092	protein_coding		cyclic diguanylate phosphodiesterase (EAL) domain protein	1617	54.9	595.9	3.44	266114	2.89057e+06	541	0.13	0.17658	5104229	5104768	-	VAV70792.1
PPRCHA0_0093	protein_coding	kinB	alginate biosynthesis sensor protein KinB	1782	759.9	50.4	-3.91	4.06235e+06	269539	-709.5	0	0	67175	68077	+	VAV66373.1
PPRCHA0_0094	protein_coding	algB	alginate biosynthesis transcriptional regulatory protein AlgB	1344	101.8	9.6	-3.41	410629	38689.2	-92.2	0	0	68074	68709	+	VAV66374.1
PPRCHA0_0095	protein_coding		hypothetical protein	282	72.6	4.5	-4.02	61440.5	3788.22	-68.1	0	0	68917	69690	-	VAV66375.1
PPRCHA0_0096	protein_coding		hypothetical protein	162	33.6	0	-5.11	16340	0	-33.6	0	0	69750	70415	-	VAV66376.1
PPRCHA0_0097	protein_coding		inhibitor of vertebrate lysozyme family protein	465	43.8	2.5	-4.12	61156.6	3522.29	-41.3	0	0	70415	71422	-	VAV66377.1
PPRCHA0_0098	protein_coding		hypothetical protein	141	645.9	167.2	-1.95	273216	70711.7	-478.7	0	0	71692	73830	+	VAV66378.1
PPRCHA0_0099	protein_coding	gltP	glutamate/aspartate:proton symporter	1329	702.3	20.2	-5.12	2.80027e+06	80688.8	-682.1	0	0	73887	74606	-	VAV66379.1
PPRCHA0_0100	protein_coding		transporter gate domain protein	1227	1533.1	65.3	-4.55	5.64345e+06	240377	-1467.8	0	0	74644	75432	-	VAV66380.1
PPRCHA0_0101	protein_coding		putative lipoprotein	627	177.1	19	-3.22	333172	35830.8	-158.1	0	0	75425	76210	-	VAV66381.1
PPRCHA0_0102	protein_coding		mammalian cell entry related domain protein	936	122.8	29.7	-2.05	344783	83341.9	-93.1	0	0	76210	76692	-	VAV66382.1
PPRCHA0_0103	protein_coding		ABC transporter, ATP-binding protein	801	196.2	11	-4.15	471364	26520.6	-185.1	0	0	76759	77679	+	VAV66383.1
PPRCHA0_0104	protein_coding		hypothetical protein	1146	42.6	4.5	-3.25	146292	15334.8	-38.1	0	0	77770	78720	-	VAV66384.1
PPRCHA0_0105	protein_coding		putative membrane protein	1041	802.2	15.1	-5.73	2.50533e+06	47096	-787.1	0	0	78786	79073	-	VAV66385.1
PPRCHA0_0106	protein_coding		peptidase, M16 family	1380	41.3	8.5	-2.29	171008	35009.6	-32.8	0	0	79148	81940	+	VAV66386.1
PPRCHA0_0107	protein_coding		Na/Pi-cotransporter II-like protein	1656	126.8	5.1	-4.62	629932	25556.2	-121.7	0	0	82356	82997	-	VAV66387.1
PPRCHA0_0108	protein_coding		membrane protein, TerC family	765	1385.5	6.4	-7.77	3.17981e+06	14600.6	-1379.2	0	0	83189	83479	+	VAV66388.1
PPRCHA0_0109	protein_coding	citN	citrate transporter	1305	32.7	3.7	-3.13	127910	14597.6	-28.9	0	0	83657	84130	+	VAV66389.1
PPRCHA0_0110	protein_coding		hypothetical protein	399	0.5	0.8	0.71	579.2	947.05	0.3	0.95	0.9843	6621621	6624467	+	VAV72217.1
PPRCHA0_0111	protein_coding		hypothetical protein	1959	897.9	41.8	-4.43	5.27699e+06	245610	-856.1	0	0	84328	84957	+	VAV66390.1
PPRCHA0_0112	protein_coding		hypothetical protein	318	2032	20.1	-6.66	1.93855e+06	19181.1	-2011.9	0	0	84970	85848	+	VAV66391.1
PPRCHA0_0113	protein_coding		hypothetical protein	300	945.1	60.6	-3.96	850605	54514.6	-884.5	0	0	85845	88016	+	VAV66392.1
PPRCHA0_0114	protein_coding		putative secreted protein	315	1141.3	1403.6	0.3	1.07852e+06	1.32644e+06	262.3	1	1	6646336	6648345	+	VAV72241.1
PPRCHA0_0115	protein_coding		hypothetical protein	186	67.2	9.7	-2.79	37489.4	5416.4	-57.5	0.01	0.01696	4063579	4065012	-	VAV69904.1
PPRCHA0_0116	protein_coding		hypothetical protein	213	2149.1	75.2	-4.84	1.3733e+06	48083.9	-2073.9	0	0	88118	88897	+	VAV66393.1
PPRCHA0_0117	protein_coding		succinate CoA transferase	1491	1767.4	142.8	-3.63	7.90555e+06	638544	-1624.6	0	0	88974	90593	+	VAV66394.1
PPRCHA0_0118	protein_coding	pntB	NAD(P) transhydrogenase, beta subunit	1434	2936.4	211.3	-3.8	1.26324e+07	909171	-2725.1	0	0	90598	92382	-	VAV66395.1
PPRCHA0_0119	protein_coding	pntAB	NAD(P) transhydrogenase, alpha subunit part 2	321	2569.6	153.3	-4.07	2474492	147613	-2416.3	0	0	92393	93739	-	VAV66396.1
PPRCHA0_0120	protein_coding	pntAA	NAD(P) transhydrogenase, alpha subunit part 1	1119	2339.9	168.8	-3.79	7.85488e+06	566729	-2171	0	0	94181	94465	+	VAV66397.1
PPRCHA0_0121	protein_coding	gcdR	transcriptional regulator GcdR	897	2006.7	220.3	-3.19	5400034	592716	-1786.4	0	0	94547	94711	+	VAV66398.1
PPRCHA0_0122	protein_coding	gcdH	glutaryl-CoA dehydrogenase	1179	31.5	35.2	0.16	111344	124596	3.7	0.91	0.95185	6558372	6559256	+	VAV72158.1
PPRCHA0_0123	protein_coding		CoA-transferase, family III	1218	195.9	10.9	-4.16	715712	39928.6	-184.9	0	0	94714	95181	+	VAV66399.1
PPRCHA0_0124	protein_coding		hypothetical protein	219	1512.6	147.6	-3.36	993795	96945.1	-1365.1	0	0	95750	95893	-	VAV66400.1
PPRCHA0_0125	protein_coding		PepSY-associated TM helix domain protein	1179	740.7	39.1	-4.24	2.61989e+06	138272	-701.6	0	0	95927	97258	+	VAV66401.1
PPRCHA0_0126	protein_coding	foxA	TonB-dependent outermembrane ferrioxamine receptor	2490	49.2	9.4	-2.39	367270	69954.2	-39.8	0	0	97435	98664	+	VAV66402.1
PPRCHA0_0127	protein_coding		sigma factor regulatory protein, FecR/PupR family	1002	48	12.5	-1.94	144300	37616.3	-35.5	0.1	0.14066	4909680	4910078	+	VAV70611.1
PPRCHA0_0128	protein_coding		RNA polymerase sigma-70 factor, ECF family	498	162.7	8.6	-4.24	243020	12849.7	-154.1	0.0001	0.00021	3176668	3177879	+	VAV69158.1
PPRCHA0_0129	protein_coding	pctA_2	chemotactic transducer PctA	1878	1782.4	549.4	-1.7	1.00422e+07	3.09535e+06	-1233	0	0	98737	99366	-	VAV66403.1
PPRCHA0_0130	protein_coding		thioesterase domain protein	762	120.4	7.2	-4.07	275306	16375	-113.3	0	0	99363	100301	-	VAV66404.1
PPRCHA0_0131	protein_coding		hypothetical protein	690	8	6.2	-0.37	16589.9	12802.8	-1.8	0.62	0.67917	6284171	6286075	+	VAV71897.1
PPRCHA0_0132	protein_coding	lapD	cyclic dimeric GMP binding protein LapD	1944	440	39.5	-3.48	2.56635e+06	230638	-400.5	0	0	100303	101106	-	VAV66405.1
PPRCHA0_0133	protein_coding		hypothetical protein	336	230.6	25.9	-3.15	232488	26108.5	-204.7	0.0008	0.00155	3541886	3543310	+	VAV69459.1
PPRCHA0_0134	protein_coding	lapA	large adhesive protein	14757	2719.9	14721.4	2.44	1.20415e+08	6.51731e+08	12001.5	0.0001	0.00021	3178577	3179188	+	VAV69159.1
PPRCHA0_0135	protein_coding		type I secretion outer membrane protein, TolC family	1350	2871.4	152.8	-4.23	11629342	618947	-2718.6	0	0	101103	102251	-	VAV66406.1
PPRCHA0_0136	protein_coding		type I secretion system ATPase	2151	1597.5	2803.3	0.81	10308466	1.80898e+07	1205.9	0.59	0.65013	6239345	6240370	-	VAV71861.1
PPRCHA0_0137	protein_coding		type I secretion membrane fusion protein, HlyD family	1365	1429.1	52.8	-4.76	5.85216e+06	216333	-1376.3	0	0	102306	103349	-	VAV66407.1
PPRCHA0_0138	protein_coding		taurine dioxygenase, TauD/TfdA family	885	68.8	7.5	-3.19	182688	20037.4	-61.3	0	0	103529	104911	-	VAV66408.1
PPRCHA0_0139	protein_coding		putative ABC transporter, periplasmic binding protein	1035	36.8	9.6	-1.93	114207	29896.7	-27.2	0.1	0.14066	4910081	4910563	+	VAV70612.1
PPRCHA0_0140	protein_coding		ABC transporter, ATP-binding protein	858	39.2	16	-1.29	100935	41141.6	-23.2	0.14	0.18862	5144407	5144850	-	VAV70827.1
PPRCHA0_0141	protein_coding		ABC transporter, permease protein	864	13.6	41.2	1.6	35262.3	106717	27.6	0.46	0.5291	5978880	5980502	+	VAV71616.1
PPRCHA0_0142	protein_coding		transcriptional regulator, LysR family	924	17	4	-2.09	47165.3	11101.8	-13	0.0009	0.00173	3564311	3565558	+	VAV69478.1
PPRCHA0_0143	protein_coding		transporter, major facilitator family	1542	248	9.9	-4.65	1.1473e+06	45649.7	-238.1	0	0	104968	106626	-	VAV66409.1
PPRCHA0_0144	protein_coding		auxiliary transport protein, membrane fusion protein family	1068	357.5	13.5	-4.73	1.14556e+06	43158.5	-344.1	0	0	106843	107610	-	VAV66410.1
PPRCHA0_0145	protein_coding		efflux transporter, outer membrane factor lipoprotein, NodT family	1479	163.6	10.9	-3.91	725693	48350.4	-152.7	0	0	107678	108985	-	VAV66411.1
PPRCHA0_0146	protein_coding		RNA polymerase sigma-70 factor, ECF family	507	318.1	6.3	-5.66	483792	9596.39	-311.8	0	0	109305	109706	+	VAV66412.1
PPRCHA0_0147	protein_coding		sigma factor regulatory protein, FecR/PupR family	951	47.7	1.7	-4.85	136212	4738.33	-46.1	0	0	109810	111771	-	VAV66413.1
PPRCHA0_0148	protein_coding		TonB-dependent outermembrane ferrichrome receptor	2463	62.6	12.6	-2.32	462308	92842.7	-50	0	0	111768	112088	-	VAV66414.1
PPRCHA0_0149	protein_coding		hypothetical protein	687	165.8	1842.4	3.47	341660	3.7972e+06	1676.6	0	0	112116	112418	-	VAV66415.1
PPRCHA0_0150	protein_coding		hypothetical protein	756	241.3	3.4	-6.17	547213	7609.04	-237.9	0	0	112528	112845	-	VAV66416.1
PPRCHA0_0151	protein_coding		hypothetical protein	2190	479.5	15	-5	3.15018e+06	98720.4	-464.5	0	0	113013	113201	-	VAV66417.1
PPRCHA0_0152	protein_coding		putative membrane protein	1608	143.1	31767.2	7.79	690157	1.53245e+08	31624.2	0	0	113485	113700	-	VAV66418.1
PPRCHA0_0153	protein_coding		putative YbaK/prolyl-tRNA synthetases associated domain protein	459	60.5	3.2	-4.22	83356	4469.35	-57.3	0.0015	0.00281	3684536	3685099	+	VAV69566.1
PPRCHA0_0154	protein_coding		hypothetical protein	243	1.3	8.3	2.74	912.2	6074.1	7.1	0.023	0.03662	4343690	4344526	-	VAV70146.1
PPRCHA0_0155	protein_coding		addiction module toxin, RelE/StbE family	279	441.7	3.4	-7.02	369717	2844.22	-438.3	0	0	114020	115513	-	VAV66419.1
PPRCHA0_0156	protein_coding		hypothetical protein	276	248.9	7.5	-5.05	206114	6217.25	-241.4	0.001	0.00192	3585289	3585849	-	VAV69493.1
PPRCHA0_0157	protein_coding		transcriptional regulator, MarR family	426	129.2	19.2	-2.75	165160	24586.8	-110	0.0011	0.0021	3599280	3599927	+	VAV69504.1
PPRCHA0_0158	protein_coding		putative fusaric acid resistance domain protein	2085	101.1	8.6	-3.55	632570	53851.2	-92.5	0	0	115693	117129	-	VAV66420.1
PPRCHA0_0159	protein_coding		hypothetical protein	207	197.8	1.5	-7.02	122847	947.05	-196.3	0	0	117129	117452	-	VAV66421.1
PPRCHA0_0160	protein_coding		auxiliary transport protein, membrane fusion protein family	888	180	17	-3.41	479487	45156.5	-163	0	0	117468	118589	-	VAV66422.1
PPRCHA0_0161	protein_coding		efflux transporter, outer membrane factor lipoprotein, NodT family	1446	222.8	5.7	-5.28	966537	24892.4	-217.1	0	0	119041	119940	-	VAV66423.1
PPRCHA0_0162	protein_coding		hypothetical protein	633	38.1	2.4	-4.02	72445.1	4469.35	-35.8	0	0	120101	121282	+	VAV66424.1
PPRCHA0_0163	protein_coding		hypothetical protein	1500	2460.2	101	-4.61	11071103	454520	-2359.2	0	0	121296	122516	+	VAV66425.1
PPRCHA0_0164	protein_coding	pgaA	biofilm PGA synthesis protein PgaA	2484	111.8	11.7	-3.26	833088	87261	-100.1	0	0	124501	124722	-	VAV66426.1
PPRCHA0_0165	protein_coding	pgaB	biofilm PGA synthesis lipoprotein PgaB	1995	124.1	12.1	-3.36	742869	72397.5	-112	0	0	128748	129929	-	VAV66427.1
PPRCHA0_0166	protein_coding	pgaC	biofilm PGA synthesis N-glycosyltransferase PgaC	1347	324	28.1	-3.53	1.30937e+06	113689	-295.9	0	0	130001	132493	-	VAV66428.1
PPRCHA0_0167	protein_coding	pgaD	putative biofilm PGA synthesis protein PgaD	522	380.3	8527.3	4.49	595493	1.33538e+07	8147.1	0	0	132593	133597	-	VAV66429.1
PPRCHA0_0168	protein_coding		hypothetical protein	315	835	12817.7	3.94	789109	1.21127e+07	11982.6	0.044	0.06628	4587083	4588072	+	VAV70372.1
PPRCHA0_0169	protein_coding		adhesin/hemagglutinin, HecA family	8604	319.2	37.2	-3.1	8.23887e+06	960477	-282	0	0	133603	134103	-	VAV66430.1
PPRCHA0_0170	protein_coding		hypothetical protein	141	1742.3	364.2	-2.26	736975	154059	-1378.1	0.0001	0.00021	3179221	3180897	+	VAV69160.1
PPRCHA0_0171	protein_coding		putative DNA-binding protein	360	153.4	43.2	-1.83	165723	46701.3	-110.2	0.0024	0.0044	3775866	3776087	+	VAV69645.1
PPRCHA0_0172	protein_coding		hypothetical protein	567	115.4	20.3	-2.51	196362	34509.2	-95.2	0.0001	0.00021	3180917	3182734	+	VAV69161.1
PPRCHA0_0173	protein_coding		hypothetical protein	264	132.5	39.8	-1.73	104918	31521.8	-92.7	0.028	0.04388	4405120	4406049	-	VAV70209.1
PPRCHA0_0174	protein_coding		hypothetical protein	276	102.2	5.2	-4.29	84608.4	4323.14	-97	0	0	134418	136298	+	VAV66431.1
PPRCHA0_0175	protein_coding		hypothetical protein	246	109.7	17.2	-2.67	80963.7	12703.5	-92.5	0.0005	0.00099	3472897	3474489	+	VAV69393.1
PPRCHA0_0176	protein_coding		putative conserved hypothetical protein TIGR00481	558	101.9	8.6	-3.56	170588	14423.4	-93.3	0	0	136364	137128	-	VAV66432.1
PPRCHA0_0177	protein_coding		hypothetical protein	1731	17.2	832.1	5.59	89543.6	4.32088e+06	814.8	0.0005	0.00099	3474501	3475601	+	VAV69394.1
PPRCHA0_0178	protein_coding		RNA polymerase sigma factor, sigma-70 family	579	34.9	4.6	-2.93	60606.7	7968.21	-30.3	0	0	137419	138111	+	VAV66433.1
PPRCHA0_0179	protein_coding		hypothetical protein	681	354	7.3	-5.6	723227	14863.5	-346.7	0	0	138126	140072	+	VAV66434.1
PPRCHA0_0180	protein_coding		hypothetical protein	183	103.3	5.7	-4.19	56723	3110.15	-97.7	0	0	140129	140467	-	VAV66435.1
PPRCHA0_0181	protein_coding		hypothetical protein	462	389.9	27.1	-3.84	540413	37619.3	-362.8	0	0	140628	155387	-	VAV66436.1
PPRCHA0_0182	protein_coding		hypothetical protein	849	275.2	11.3	-4.61	700866	28664.8	-263.9	0	0	155749	157101	+	VAV66437.1
PPRCHA0_0183	protein_coding		putative RNA polymerase sigma factor FecI	540	43.5	5.2	-3.07	70530.6	8380.35	-38.4	0	0	157140	159293	+	VAV66438.1
PPRCHA0_0184	protein_coding		hypothetical protein	225	45.8	1	-5.5	30895.4	681.13	-44.8	0.0013	0.00246	3639700	3640515	-	VAV69534.1
PPRCHA0_0185	protein_coding		hypothetical protein	666	61.3	2.6	-4.58	122569	5127.04	-58.8	0	0	159283	160650	+	VAV66439.1
PPRCHA0_0186	protein_coding		hypothetical protein	555	185.7	35.9	-2.37	309180	59820.1	-149.8	0.0004	0.00079	3433080	3433493	+	VAV69358.1
PPRCHA0_0187	protein_coding	rebB_1	RebB protein	312	85.8	6.4	-3.75	80321.6	5951.32	-79.5	0	0	160933	161820	+	VAV66440.1
PPRCHA0_0188	protein_coding	rebB_2	RebB protein	312	93.7	7.9	-3.56	87727.8	7433.29	-85.8	0	0	161848	162885	+	VAV66441.1
PPRCHA0_0189	protein_coding	gabD	succinate-semialdehyde dehydrogenase	1440	1917.6	75.7	-4.66	8284150	326977	-1841.9	0	0	162891	163751	+	VAV66442.1
PPRCHA0_0190	protein_coding	gabT	4-aminobutyrate transaminase	1275	1403.3	56.6	-4.63	5.36775e+06	216538	-1346.7	0	0	163785	164651	+	VAV66443.1
PPRCHA0_0191	protein_coding		response regulator	1212	213.3	2.3	-6.51	775560	8529.61	-211	0	0	164867	165793	+	VAV66444.1
PPRCHA0_0192	protein_coding		diguanylate cyclase (GGDEF) domain protein	990	31.7	1.6	-4.31	94181.1	4738.33	-30.1	0	0	165970	167514	+	VAV66445.1
PPRCHA0_0193	protein_coding		fatty acid desaturase family protein	1182	978.2	66.2	-3.88	3.46885e+06	234922	-912	0	0	167529	168599	+	VAV66446.1
PPRCHA0_0194	protein_coding		diguanylate cyclase (GGDEF) domain protein	1917	355.5	38.4	-3.21	2.04453e+06	221040	-317.1	0	0	168596	170077	+	VAV66447.1
PPRCHA0_0195	protein_coding		hypothetical protein	180	285.3	2.3	-6.99	154071	1216.04	-283.1	0	0	170148	170657	+	VAV66448.1
PPRCHA0_0196	protein_coding	sbp	sulfate ABC transporter, periplasmic sulfate-binding protein	1008	93.2	12	-2.96	281890	36144.5	-81.3	0	0	170654	171607	+	VAV66449.1
PPRCHA0_0197	protein_coding	cysT	sulfate ABC transporter, permease protein CysT	816	123.3	7.7	-4	301771	18895.8	-115.6	0	0	171706	174171	+	VAV66450.1
PPRCHA0_0198	protein_coding	cysW	sulfate ABC transporter, permease protein CysW	870	385.1	29.4	-3.71	1.00519e+06	76840	-355.7	0	0	174189	174878	-	VAV66451.1
PPRCHA0_0199	protein_coding	cysA	sulfate ABC transporter, ATP-binding protein CysA	987	258.7	13.1	-4.3	766035	38838.4	-245.6	0	0	175141	175899	-	VAV66452.1
PPRCHA0_0200	protein_coding		hypothetical protein	522	42.2	1.6	-4.76	66025.5	2429.03	-40.6	0	0	175869	178061	-	VAV66453.1
PPRCHA0_0201	protein_coding		cyclic nucleotide-binding domain protein	684	31.4	1.5	-4.37	64532.6	3110.15	-29.9	0.0005	0.00099	3475598	3476968	+	VAV69395.1
PPRCHA0_0202	protein_coding	uraH_2	hydroxyisourate hydrolase	408	3.4	10.5	1.62	4174.9	12846.6	7.1	0.069	0.10043	4790513	4791496	+	VAV70515.1
PPRCHA0_0203	protein_coding		putative secreted protein	486	109.8	2.4	-5.52	160156	3498.86	-107.4	0.0021	0.00388	3739919	3742363	+	VAV69617.1
PPRCHA0_0204	protein_coding		DNA-binding heavy metal response regulator	678	133.8	15.5	-3.11	272232	31551.5	-118.3	0.0051	0.009	3904533	3905780	-	VAV69780.1
PPRCHA0_0205	protein_coding		heavy metal sensor histidine kinase	1386	22.5	1.2	-4.19	93743.2	5150.47	-21.3	0	0	178393	180003	+	VAV66454.1
PPRCHA0_0206	protein_coding		transcriptional regulator, AraC family	1002	48.8	1.1	-5.49	146566	3256.36	-47.7	0	0	180113	180574	+	VAV66455.1
PPRCHA0_0207	protein_coding		hypothetical protein	1071	38.5	9.5	-2.02	123767	30552.8	-29	0.0054	0.00949	3916072	3917658	-	VAV69789.1
PPRCHA0_0208	protein_coding	atsA	arylsulfatase	1608	32.8	5	-2.71	158181	24240.8	-27.8	0.0016	0.00299	3694572	3695726	+	VAV69576.1
PPRCHA0_0209	protein_coding	atsC	sulfate ester ABC transporter, ATP-binding protein AtsC	813	24.9	4.3	-2.54	60728.7	10420.7	-20.6	0.0027	0.00493	3792049	3792399	+	VAV69660.1
PPRCHA0_0210	protein_coding	atsB	sulfate ester ABC transporter, permease protein AtsB	1593	10.9	4	-1.46	52080.4	18944.2	-6.9	0.17	0.2234	5262648	5263118	+	VAV70945.1
PPRCHA0_0211	protein_coding	atsR	sulfate ester ABC transporter, periplasmic sulfate ester-binding protein AtsR	1020	94.4	15.8	-2.58	288750	48342.7	-78.6	0	0	180589	180834	+	VAV66456.1
PPRCHA0_0212	protein_coding		transcriptional regulator SftR-related protein	918	10.7	4.5	-1.25	29482.1	12437.5	-6.2	0.1	0.14066	4910576	4911550	-	VAV70613.1
PPRCHA0_0213	protein_coding	atsK	alkylsulfatase AtsK	903	167.6	15126.3	6.5	453911	4.09772e+07	14958.8	0.0001	0.00021	3182746	3183171	+	VAV69162.1
PPRCHA0_0214	protein_coding		sulfatase domain protein	1614	25.5	14.4	-0.82	123559	69761.2	-11.1	0.36	0.42952	5776011	5778251	+	VAV71435.1
PPRCHA0_0215	protein_coding	sftR	transcriptional regulator SftR	942	5.7	2.6	-1.1	15987.6	7436.35	-3	0.18	0.23524	5297248	5298117	-	VAV70976.1
PPRCHA0_0216	protein_coding	sftP	TonB-dependent outermembrane receptor SftP	2370	43.5	3.4	-3.69	309012	23928	-40.1	0	0	180831	181112	-	VAV66457.1
PPRCHA0_0217	protein_coding		hypothetical protein	1335	12.2	4.2	-1.54	48679.9	16787.2	-8	0.17	0.2234	5263159	5264025	-	VAV70946.1
PPRCHA0_0218	protein_coding		hypothetical protein	339	119.9	6.8	-4.14	121967	6898.37	-113.1	0	0	181109	181387	-	VAV66458.1
PPRCHA0_0219	protein_coding		hypothetical protein	426	420.6	0.8	-8.97	537552	1069.84	-419.8	0	0	181585	182013	+	VAV66459.1
PPRCHA0_0220	protein_coding		putative lipoprotein	669	630.6	66.6	-3.24	1.2656e+06	133594	-564	0	0	182010	184097	+	VAV66460.1
PPRCHA0_0221	protein_coding		hypothetical protein	183	527.4	6.9	-6.26	289526	3788.22	-520.5	0	0	184094	184303	+	VAV66461.1
PPRCHA0_0222	protein_coding		hypothetical protein	576	971.8	46.6	-4.38	1.67923e+06	80555.2	-925.2	0	0	184300	185190	+	VAV66462.1
PPRCHA0_0223	protein_coding		hypothetical protein	474	105.6	7.9	-3.74	150215	11221.5	-97.7	0	0	185187	186635	+	VAV66463.1
PPRCHA0_0224	protein_coding		transporter, major facilitator family	1203	25.1	2.4	-3.37	90739.5	8792.48	-22.7	0.0003	0.0006	3382474	3383511	-	VAV69315.1
PPRCHA0_0225	protein_coding		putative guanine deaminase	459	559	18.9	-4.89	769771	26018.3	-540.1	0	0	186729	187364	+	VAV66464.1
PPRCHA0_0226	protein_coding		ankyrin repeat protein	660	90.1	3.4	-4.72	178495	6778.65	-86.7	0.0012	0.00228	3620520	3621968	-	VAV69518.1
PPRCHA0_0227	protein_coding		transcriptional regulator, LysR family	861	340.8	35.2	-3.28	880161	90877.4	-305.6	0	0	187588	189090	+	VAV66465.1
PPRCHA0_0228	protein_coding		hypothetical protein	831	46.5	1.6	-4.84	115806	4057.21	-44.8	0	0	189366	191852	+	VAV66466.1
PPRCHA0_0229	protein_coding	exbB2	TonB system transport protein ExbB2	723	1.5	2.5	0.69	3354.1	5419.46	1	0.57	0.63092	6214392	6215435	-	VAV71839.1
PPRCHA0_0230	protein_coding	exbD2	TonB system transport protein ExbD2	399	22.8	5.4	-2.07	27305.6	6486.24	-17.4	0.024	0.03807	4357469	4357777	+	VAV70160.1
PPRCHA0_0231	protein_coding		hypothetical protein	579	3.5	1.9	-0.91	6087.6	3232.93	-1.6	0.97	1	6648402	6648974	+	VAV72242.1
PPRCHA0_0232	protein_coding		sigma-54-binding protein	930	13.7	5.6	-1.3	38182.5	15524.3	-8.1	0.33	0.39689	5732398	5734452	-	VAV71393.1
PPRCHA0_0233	protein_coding		lipoprotein, NLPA family	780	278.9	4.6	-5.94	652637	10666.2	-274.3	0	0	191867	193864	+	VAV66467.1
PPRCHA0_0234	protein_coding		hypothetical protein	105	31.8	0	-5.04	10022.2	0	-31.8	0	0	193868	195217	+	VAV66468.1
PPRCHA0_0235	protein_coding		amino acid ABC transporter, permease protein, 3-TM region, His/Glu/Gln/Arg/opine family	663	33.9	0.8	-5.37	67525.3	1628.18	-33.1	0	0	195217	195741	+	VAV66469.1
PPRCHA0_0236	protein_coding		amino acid ABC transporter, permease protein, 3-TM region, His/Glu/Gln/Arg/opine family	657	104.4	16.2	-2.69	205756	31937	-88.2	0	0	196229	196546	+	VAV66470.1
PPRCHA0_0237	protein_coding		amino acid ABC transporter, ATP-binding protein	780	5.2	5.5	0.07	12217.4	12846.6	0.3	0.96	0.99299	6633747	6634007	+	VAV72230.1
PPRCHA0_0238	protein_coding		putative amino acid ABC transporter, periplasmic amino acid-binding protein	882	182.4	10.3	-4.14	482569	27330.6	-172	0	0	196574	205180	+	VAV66471.1
PPRCHA0_0239	protein_coding		RecF/RecN/SMC domain protein	1194	37.4	9.5	-1.98	133812	33950.8	-27.9	0.0023	0.00423	3765590	3768157	-	VAV69636.1
PPRCHA0_0240	protein_coding		efflux transporter, RND family, MFP subunit	1092	8.3	2.7	-1.63	27154	8751.75	-5.6	0.029	0.04533	4413526	4414527	+	VAV70222.1
PPRCHA0_0241	protein_coding		efflux transporter, RND family, MFP subunit	1068	77.6	1501.6	4.27	248614	4.81098e+06	1424	0.016	0.0261	4255754	4256236	-	VAV70051.1
PPRCHA0_0242	protein_coding		RND transporter, hydrophobe/amphiphile efflux-1 (HAE1) family, permease protein	3084	60.2	10	-2.59	556611	92350.4	-50.2	0	0	206792	206935	-	VAV66472.1
PPRCHA0_0243	protein_coding		methyltransferase domain protein	624	121.9	4.4	-4.79	228253	8257.56	-117.5	0	0	207015	207377	-	VAV66473.1
PPRCHA0_0244	protein_coding	metI1	D-methionine ABC transporter, permease protein MetI	642	3.9	3.9	0.01	7547.9	7576.44	0	1	1	6649080	6651011	-	VAV72243.1
PPRCHA0_0245	protein_coding	metN1	D-methionine ABC transporter, ATP-binding protein MetN	1122	169.8	29.6	-2.52	571545	99613	-140.2	0.01	0.01696	4065520	4066536	-	VAV69905.1
PPRCHA0_0246	protein_coding	metQ1	D-methionine ABC transporter, periplasmic methionine-binding lipoprotein MetQ	807	98.3	15.4	-2.68	238086	37242.8	-83	0.0026	0.00476	3786719	3787009	+	VAV69656.1
PPRCHA0_0247	protein_coding		monooxygenase, NtaA/SnaA/SoxA family	1365	22	6.7	-1.73	90169.3	27270	-15.4	0.037	0.05654	4519527	4520414	+	VAV70313.1
PPRCHA0_0248	protein_coding		acyl-CoA dehydrogenase domain protein	1197	32.3	8.6	-1.9	116025	30984.9	-23.7	0.0032	0.00579	3827364	3828377	+	VAV69692.1
PPRCHA0_0249	protein_coding		acyl-CoA dehydrogenase family protein	1239	44.8	8.7	-2.37	166375	32182.6	-36.1	0.0001	0.00021	3183175	3183891	+	VAV69163.1
PPRCHA0_0250	protein_coding		polar amino acid ABC transporter, ATP-binding protein	759	20	4.5	-2.15	45495.6	10274.5	-15.5	0.11	0.15273	4995670	4996854	+	VAV70686.1
PPRCHA0_0251	protein_coding		polar amino acid ABC transporter, permease protein	663	183.7	7.8	-4.56	365288	15487.1	-175.9	0	0	210799	211368	-	VAV66474.1
PPRCHA0_0252	protein_coding		polar amino acid ABC transporter, periplasmic amino acid-binding protein	795	102.6	11.1	-3.21	244804	26466.1	-91.5	0.0002	0.00041	3305575	3306081	+	VAV69264.1
PPRCHA0_0253	protein_coding	dcyD	D-cysteine desulfhydrase	993	69.7	8.3	-3.07	207669	24727.3	-61.4	0	0	211476	211742	-	VAV66475.1
PPRCHA0_0254	protein_coding		putative serine acetyltransferase	924	175.2	6.3	-4.8	485594	17377.7	-168.9	0	0	212003	212281	+	VAV66476.1
PPRCHA0_0255	protein_coding	betT	high-affinity choline transporter, BCCT family, BetT	1998	317.5	3345.2	3.4	1.90292e+06	2.00508e+07	3027.7	0.061	0.08972	4734441	4735019	+	VAV70472.1
PPRCHA0_0256	protein_coding		putative membrane protein	255	278.7	0	-8.13	213188	0	-278.7	0	0	212259	212507	+	VAV66477.1
PPRCHA0_0257	protein_coding		oxidoreductase, short chain dehydrogenase/reductase family	738	18.6	2.4	-2.92	41146.7	5419.46	-16.1	0.0063	0.01098	3966731	3967909	-	VAV69823.1
PPRCHA0_0258	protein_coding		transcriptional regulator, LysR family	888	31.9	4.5	-2.82	84905.6	12048.8	-27.3	0.0001	0.00021	3183932	3185626	+	VAV69164.1
PPRCHA0_0259	protein_coding		transcriptional regulator, LacI family	1044	1789.9	93.9	-4.25	5605969	294097	-1696	0	0	212731	213291	+	VAV66478.1
PPRCHA0_0260	protein_coding		TonB-dependent outermembrane receptor	2256	10.3	4.2	-1.3	69467.5	28170.2	-6.1	0.031	0.04809	4440656	4441981	+	VAV70246.1
PPRCHA0_0261	protein_coding	ntaA	nitrilotriacetate monooxygenase component A	1326	7.2	6.7	-0.1	28828.2	26819.1	-0.5	0.93	0.96848	6588034	6588441	-	VAV72185.1
PPRCHA0_0262	protein_coding	yghZ	L-glyceraldehyde 3-phosphate reductase YghZ	1035	110	8.3	-3.73	341474	25696.3	-101.7	0	0	213380	215113	+	VAV66479.1
PPRCHA0_0263	protein_coding		auxiliary transport protein, MFP family	1185	9.7	1.9	-2.32	34478.7	6901.43	-7.8	0.014	0.02306	4191745	4193094	+	VAV70004.1
PPRCHA0_0264	protein_coding		drug resistance transporter, EmrB/QacA family	1593	33.2	4.3	-2.96	158619	20342.1	-28.9	0	0	215151	215732	+	VAV66480.1
PPRCHA0_0265	protein_coding		transcriptional regulator, AraC family	1044	1546.2	46516.4	4.91	4.84264e+06	1.45689e+08	44970.2	0	0	215729	216412	+	VAV66481.1
PPRCHA0_0266	protein_coding		AMP-binding protein	1860	66.8	1111.6	4.06	372781	6.20298e+06	1044.8	0.026	0.041	4379032	4379718	-	VAV70184.1
PPRCHA0_0267	protein_coding		fatty acid desaturase family protein	906	17.4	2.4	-2.86	47218.9	6489.3	-15	0.0051	0.009	3906165	3907313	+	VAV69781.1
PPRCHA0_0268	protein_coding		fatty acid desaturase family protein	954	89.3	5.5	-4.01	255704	15834	-83.8	0	0	216485	216670	+	VAV66482.1
PPRCHA0_0269	protein_coding		phosphopantetheine attachment site domain protein	318	0.6	11.9	4.25	596.4	11367.7	11.3	0.0038	0.00681	3852600	3853367	+	VAV69721.1
PPRCHA0_0270	protein_coding		fatty acid desaturase family protein	1977	14.9	7.2	-1.05	88552.7	42854.9	-7.7	0.09	0.12877	4892119	4892886	+	VAV70593.1
PPRCHA0_0271	protein_coding	rubA2	rubredoxin	195	3.5	14.6	2.05	2064.6	8523.49	11	0.56	0.6212	6196030	6196623	-	VAV71824.1
PPRCHA0_0272	protein_coding		hypothetical protein	924	29.1	20.6	-0.5	80574.5	57160.6	-8.4	0.45	0.52013	5950516	5951292	-	VAV71590.1
PPRCHA0_0273	protein_coding	lpdA_2	dihydrolipoyl dehydrogenase	1452	65.8	11.8	-2.48	286621	51397.3	-54	0	0	216689	217153	-	VAV66483.1
PPRCHA0_0274	protein_coding	tauD	taurine dioxygenase	837	245.8	108.4	-1.18	617232	272278	-137.4	0.35	0.41881	5772427	5772906	-	VAV71430.1
PPRCHA0_0275	protein_coding	tauC	taurine ABC transporter, permease protein	837	71.8	6.8	-3.41	180288	16998.6	-65	0.0054	0.00949	3917774	3918670	+	VAV69790.1
PPRCHA0_0276	protein_coding	tauB	taurine ABC transporter, ATP-binding protein	792	47.9	3.1	-3.96	113810	7293.2	-44.8	0	0	217137	217988	-	VAV66484.1
PPRCHA0_0277	protein_coding	tauA	taurine ABC transporter, periplasmic taurine-binding protein	975	59.8	5.7	-3.39	174792	16634.8	-54.1	0	0	218417	218959	+	VAV66485.1
PPRCHA0_0278	protein_coding	gshA	glutamate-cysteine ligase	1581	49	4.8	-3.36	232232	22612.7	-44.2	0.0043	0.00765	3874205	3874690	-	VAV69748.1
PPRCHA0_0279	protein_coding		thioesterase family protein	381	2156.3	80.8	-4.74	2.46467e+06	92319.2	-2075.5	0	0	219079	219306	+	VAV66486.1
PPRCHA0_0280	protein_coding		S1 RNA binding domain protein	2322	612.5	28.1	-4.44	4266993	195983	-584.4	0	0	219331	219999	+	VAV66487.1
PPRCHA0_0281	protein_coding	ompR	DNA-binding response regulator OmpR	738	40.7	2.4	-4.06	90109.6	5392.97	-38.3	0	0	220141	220698	+	VAV66488.1
PPRCHA0_0282	protein_coding	envZ	osmolarity sensor protein EnvZ	1311	78	11.2	-2.8	306726	43893.2	-66.8	0.076	0.10984	4836440	4836877	+	VAV70546.1
PPRCHA0_0283	protein_coding	rimK	ribosomal protein S6 modification protein	903	407.6	5200.1	3.67	1.10412e+06	1.40871e+07	4792.5	0	0	220812	221126	+	VAV66489.1
PPRCHA0_0284	protein_coding		hypothetical protein	480	252.4	5.3	-5.56	363472	7702.28	-247.1	0	0	221181	221495	+	VAV66490.1
PPRCHA0_0285	protein_coding		cyclic diguanylate phosphodiesterase (EAL) domain protein	777	183.3	18.3	-3.33	427357	42570.1	-165.1	0	0	221876	223318	+	VAV66491.1
PPRCHA0_0286	protein_coding	hslR	heat shock protein 15	402	497	17.1	-4.86	599387	20649.8	-479.9	0	0	223496	224773	+	VAV66492.1
PPRCHA0_0287	protein_coding		putative membrane protein	810	1202.7	44	-4.77	2.92264e+06	106804	-1158.8	0	0	224912	226126	+	VAV66493.1
PPRCHA0_0288	protein_coding	hslO	chaperonin HslO	900	50.9	12.7	-2	137481	34412.4	-38.2	0.0067	0.01164	3978794	3979927	+	VAV69834.1
PPRCHA0_0289	protein_coding	pckA	phosphoenolpyruvate carboxykinase (ATP)	1542	497.9	32.2	-3.95	2.30331e+06	148814	-465.7	0	0	226233	227225	-	VAV66494.1
PPRCHA0_0290	protein_coding		putative membrane protein	852	509	7	-6.18	1.30111e+06	17997.1	-502	0	0	227442	228626	-	VAV66495.1
PPRCHA0_0291	protein_coding		hypothetical protein	351	62.4	0.6	-6.59	65662.4	681.13	-61.7	0	0	228773	230692	+	VAV66496.1
PPRCHA0_0292	protein_coding		tetratricopeptide repeat protein	1155	895.3	58.6	-3.93	3.10216e+06	202996	-836.7	0	0	230993	231175	+	VAV66497.1
PPRCHA0_0293	protein_coding		polysaccharide deacetylase family protein	1128	576.3	33.2	-4.12	1.95011e+06	112301	-543.1	0	0	231347	232357	+	VAV66498.1
PPRCHA0_0294	protein_coding		ATP-dependent DNA helicase, RecQ family	1932	85.2	15.3	-2.48	493672	88546.9	-69.9	0	0	232508	233326	+	VAV66499.1
PPRCHA0_0295	protein_coding		3-hydroxyacyl-CoA dehydrogenase family protein	1224	16.7	1.3	-3.65	61154.8	4861.12	-15.3	0	0	233339	234211	+	VAV66500.1
PPRCHA0_0296	protein_coding		thioesterase family protein	432	313.3	16.6	-4.24	406019	21500.5	-296.7	0.0065	0.01132	3970952	3972691	-	VAV69827.1
PPRCHA0_0297	protein_coding		putative secreted protein	471	96.4	1.4	-6.08	136183	2016.89	-95	0	0	234215	235204	+	VAV66501.1
PPRCHA0_0298	protein_coding		oxidoreductase alpha (molybdopterin) subunit	2346	1902.2	109.8	-4.12	1.33879e+07	772440	-1792.5	0	0	235346	235870	-	VAV66502.1
PPRCHA0_0299	protein_coding		transcriptional regulator, LysR family	885	92	9.7	-3.25	244261	25696.3	-82.3	0	0	235973	236659	+	VAV66503.1
PPRCHA0_0300	protein_coding		putative phospholipid-binding domain/LysM domain protein	438	307.8	56.7	-2.44	404492	74441.2	-251.2	0	0	236930	237340	-	VAV66504.1
PPRCHA0_0301	protein_coding		HAD-superfamily hydrolase, subfamily IA, variant 3	660	97.3	1159.7	3.58	192616	2.29615e+06	1062.4	0.15	0.1999	5185056	5185832	-	VAV70865.1
PPRCHA0_0302	protein_coding	nudE	ADP compounds hydrolase NudE	564	496.1	15.9	-4.96	839426	26959.3	-480.2	0	0	237440	237928	-	VAV66505.1
PPRCHA0_0303	protein_coding	cysQ	3'(2'),5'-bisphosphate nucleotidase	825	25.9	1	-4.72	64025.6	2429.03	-24.9	0	0	238065	238745	+	VAV66506.1
PPRCHA0_0304	protein_coding		putative thioesterase domain protein	453	498.7	28.8	-4.12	677690	39098.2	-469.9	0	0	238732	240120	+	VAV66507.1
PPRCHA0_0305	protein_coding	dctD	C4-dicarboxylate transport transcriptional regulatory protein DctD	1404	122	12.3	-3.31	514026	51954.2	-109.7	0	0	240237	241241	-	VAV66508.1
PPRCHA0_0306	protein_coding	dctB	C4-dicarboxylate transport sensor protein DctB	1806	135.1	8.3	-4.02	731823	45184.7	-126.7	0	0	241341	242414	+	VAV66509.1
PPRCHA0_0307	protein_coding	rfbD	dTDP-4-dehydrorhamnose reductase	879	50.7	11.4	-2.15	133610	30046	-39.3	0.26	0.32315	5554533	5555054	-	VAV71213.1
PPRCHA0_0308	protein_coding	rmlC	dTDP-4-dehydrorhamnose 3,5-epimerase	543	28	15.8	-0.83	45692.7	25696.3	-12.3	0.43	0.50145	5910046	5911662	-	VAV71553.1
PPRCHA0_0309	protein_coding	rfbA	glucose-1-phosphate thymidylyltransferase	873	3.7	40.3	3.44	9693.3	105428	36.6	0.029	0.04533	4414616	4415617	+	VAV70223.1
PPRCHA0_0310	protein_coding	rfbB	dTDP-glucose 4,6-dehydratase	1080	19.2	487	4.67	62120.5	1.57802e+06	467.9	0.013	0.02158	4156825	4157526	+	VAV69977.1
PPRCHA0_0311	protein_coding		phosphotransferase family/aminotransferase, class III	2916	55.9	7	-3	489351	61331.4	-48.9	0.0006	0.00117	3495331	3496230	-	VAV69415.1
PPRCHA0_0312	protein_coding	aguB	N-carbamoylputrescine amidase	876	887.1	48.6	-4.19	2331253	127802	-838.5	0	0	242456	244066	-	VAV66510.1
PPRCHA0_0313	protein_coding	aguA	agmatine deiminase	1104	1374.8	69	-4.32	4.5534e+06	228512	-1305.8	0	0	244081	244896	-	VAV66511.1
PPRCHA0_0314	protein_coding		hypothetical protein	198	99.9	65.4	-0.61	59351.5	38832.3	-34.5	0.58	0.64084	6229667	6230047	+	VAV71851.1
PPRCHA0_0315	protein_coding		TonB-dependent outermembrane receptor	2097	49.7	3.5	-3.84	312560	21768	-46.2	0	0	244893	246488	-	VAV66512.1
PPRCHA0_0316	protein_coding		hypothetical protein	693	207.6	4.4	-5.55	431699	9207.68	-203.2	0	0	246857	247879	+	VAV66513.1
PPRCHA0_0317	protein_coding		hypothetical protein	387	265.2	14.3	-4.21	307894	16634.8	-250.9	0	0	248040	248960	-	VAV66514.1
PPRCHA0_0318	protein_coding	oprQ	outer membrane porin OprE3	1284	2358.2	91.5	-4.69	9.08387e+06	352646	-2266.7	0	0	249144	250049	+	VAV66515.1
PPRCHA0_0319	protein_coding		hypothetical protein	663	328.9	3.3	-6.66	654231	6486.24	-325.7	0	0	250208	251824	-	VAV66516.1
PPRCHA0_0320	protein_coding		tetratricopeptide repeat protein	693	311	9.7	-5	646502	20157.1	-301.3	0	0	252058	253002	-	VAV66517.1
PPRCHA0_0321	protein_coding		hypothetical protein	1119	113.6	3.1	-5.17	381488	10566.9	-110.5	0	0	253157	255529	+	VAV66518.1
PPRCHA0_0322	protein_coding		cytochrome C	384	12.1	4.5	-1.44	13963.9	5150.47	-7.7	0.15	0.1999	5186436	5188391	-	VAV70866.1
PPRCHA0_0323	protein_coding		hypothetical protein	792	69.5	16.4	-2.08	165164	39037.3	-53.1	0.0015	0.00281	3685158	3685637	+	VAV69567.1
PPRCHA0_0324	protein_coding		putative acid phosphatase	825	26.5	13.7	-0.95	65573.6	33831.1	-12.8	0.45	0.52013	5951507	5952631	+	VAV71591.1
PPRCHA0_0325	protein_coding		MltA-interacting MipA family protein	849	75.6	1.9	-5.35	192476	4714.91	-73.7	0	0	255596	256933	+	VAV66519.1
PPRCHA0_0326	protein_coding		hypothetical protein	1032	120.9	14.5	-3.06	374327	44783.6	-106.4	0	0	256997	257338	-	VAV66520.1
PPRCHA0_0327	protein_coding		transcriptional regulator, AraC family	981	63.4	3.3	-4.26	186534	9716.11	-60.1	0	0	257335	257763	-	VAV66521.1
PPRCHA0_0328	protein_coding	gpuA	3-guanidinopropionase GpuA	954	11	5	-1.12	31363.9	14420.3	-5.9	0.22	0.27971	5431387	5432025	+	VAV71098.1
PPRCHA0_0329	protein_coding	gpuP	3-guanidinopropionate transport protein GpuP	1383	2.6	6.1	1.22	10922.7	25402.4	3.5	0.33	0.39689	5734642	5735829	-	VAV71394.1
PPRCHA0_0330	protein_coding		hypothetical protein	642	21.9	9.3	-1.24	42149.8	17825.9	-12.6	0.4	0.4703	5856424	5856600	+	VAV71505.1
PPRCHA0_0331	protein_coding		putative formate dehydrogenase, delta subunit	219	794.8	35.7	-4.48	522169	23424.2	-759.1	0	0	257868	258539	-	VAV66522.1
PPRCHA0_0332	protein_coding	fdsA	formate dehydrogenase, alpha subunit	2895	98.9	659.4	2.74	859006	5.72676e+06	560.5	0	0	258615	258800	-	VAV66523.1
PPRCHA0_0333	protein_coding	fdsB	formate dehydrogenase, beta subunit	1557	58.6	1.2	-5.66	273629	5419.46	-57.4	0	0	258840	259418	-	VAV66524.1
PPRCHA0_0334	protein_coding	fdsG	formate dehydrogenase, gamma subunit	474	21.7	2	-3.44	30910.3	2841.16	-19.7	0.21	0.26895	5399828	5400673	-	VAV71068.1
PPRCHA0_0335	protein_coding		polyamine/opine/phosphonate ABC transporter, POPT family, permease protein	813	19.9	11.8	-0.75	48609	28806.5	-8.1	0.37	0.43924	5792141	5792473	-	VAV71450.1
PPRCHA0_0336	protein_coding		polyamine/opine/phosphonate ABC transporter, POPT family, permease protein	834	40.5	7887.7	7.61	101272	1.9735e+07	7847.2	0	0	259959	260435	-	VAV66525.1
PPRCHA0_0337	protein_coding		polyamine/opine/phosphonate ABC transporter, POPT family, periplasmic substrate-binding protein	1110	23.2	3.1	-2.89	77278.6	10397.2	-20.1	0	0	260586	261791	-	VAV66526.1
PPRCHA0_0338	protein_coding	potA	Spermidine/putrescine import ATP-binding protein PotA	1089	34.7	0.6	-5.9	113245	1894.11	-34.1	0.0006	0.00117	3496590	3497324	+	VAV69416.1
PPRCHA0_0339	protein_coding		transcriptional regulator, LysR family	915	173.2	24.1	-2.84	475326	66245.4	-149	0	0	261778	262239	-	VAV66527.1
PPRCHA0_0340	protein_coding		hypothetical protein	1581	10.7	3.9	-1.47	50785.1	18385.8	-6.8	0.29	0.35455	5643382	5644836	-	VAV71301.1
PPRCHA0_0341	protein_coding		FAD-binding domain protein	1629	141.8	8.9	-4	692866	43334.3	-132.9	0	0	262268	262930	-	VAV66528.1
PPRCHA0_0342	protein_coding		hypothetical protein	1209	257	30.7	-3.06	932088	111465	-226.3	0	0	263039	263902	+	VAV66529.1
PPRCHA0_0343	protein_coding		amino acid ABC transporter, permease protein	687	2066.6	178	-3.54	4.25933e+06	366959	-1888.6	0	0	264414	265247	+	VAV66530.1
PPRCHA0_0344	protein_coding		amino acid ABC transporter, permease protein	690	747.5	8	-6.54	1.54727e+06	16637.9	-739.4	0	0	265303	266028	+	VAV66531.1
PPRCHA0_0345	protein_coding		amino acid ABC transporter, periplasmic amino acid-binding protein	750	2092.2	176.4	-3.57	4.70752e+06	396923	-1915.8	0	0	266030	266431	+	VAV66532.1
PPRCHA0_0346	protein_coding		amino acid ABC transporter, ATP-binding protein	771	1218.6	60.4	-4.33	2.81863e+06	139759	-1158.2	0	0	266855	267436	+	VAV66533.1
PPRCHA0_0347	protein_coding	gabP	GABA permease	1389	125.8	1.4	-6.53	524004	5661.96	-124.4	0	0	267494	268426	+	VAV66534.1
PPRCHA0_0348	protein_coding		hypothetical protein	2028	50.1	3.1	-4.01	304836	18944.2	-47	0	0	268729	269511	+	VAV66535.1
PPRCHA0_0349	protein_coding		hypothetical protein	318	3204.6	93.3	-5.1	3.05723e+06	89022.9	-3111.3	0	0	269616	269723	-	VAV66536.1
PPRCHA0_0350	protein_coding		hypothetical protein	408	2744.6	146.2	-4.23	3.35944e+06	178955	-2598.4	0	0	269978	270643	+	VAV66537.1
PPRCHA0_0351	protein_coding		transcriptional regulator, IclR family	723	33	1.8	-4.19	71628	3937.49	-31.2	0.0001	0.00021	3185644	3186291	+	VAV69165.1
PPRCHA0_0352	protein_coding	hutG_1	formimidoylglutamase	936	42.2	1.3	-5.07	118358	3522.29	-40.9	0	0	270624	271283	+	VAV66538.1
PPRCHA0_0353	protein_coding	gltS	sodium/glutamate symporter	1206	61.4	4.8	-3.69	222227	17199.3	-56.7	0	0	271280	272062	+	VAV66539.1
PPRCHA0_0354	protein_coding		alpha/beta hydrolase family protein	975	20.5	1	-4.4	60075.9	2841.16	-19.6	0.0001	0.00021	3186312	3186797	+	VAV69166.1
PPRCHA0_0355	protein_coding		hypothetical protein	327	427.2	16.7	-4.68	419085	16368.9	-410.5	0	0	272059	272943	+	VAV66540.1
PPRCHA0_0356	protein_coding		chorismate mutase	339	45.3	2.5	-4.16	46062.2	2575.24	-42.8	0.087	0.12465	4883380	4883862	-	VAV70584.1
PPRCHA0_0357	protein_coding		hypothetical protein	456	1.8	17.7	3.29	2469.9	24214.3	15.9	0.16	0.21167	5229558	5229698	+	VAV70912.1
PPRCHA0_0358	protein_coding		hypothetical protein	1038	22.7	8.1	-1.49	70605.7	25161.4	-14.6	0.017	0.0276	4277979	4278551	-	VAV70068.1
PPRCHA0_0359	protein_coding		hypothetical protein	276	65.4	1.1	-5.84	54180.8	947.05	-64.3	0	0	273075	274271	-	VAV66541.1
PPRCHA0_0360	protein_coding		filamentation induced by cAMP protein Fic	1152	37.8	11	-1.78	130796	38157.3	-26.8	0.0001	0.00021	3186794	3187750	+	VAV69167.1
PPRCHA0_0361	protein_coding		Fe(2+) trafficking family protein	270	365.8	22.5	-4.02	296266	18263	-343.2	0	0	274546	275640	+	VAV66542.1
PPRCHA0_0362	protein_coding	mutY	A/G-specific adenine glycosylase	1065	1432.1	44.5	-5.01	4.57552e+06	142261	-1387.6	0	0	275637	276707	+	VAV66543.1
PPRCHA0_0363	protein_coding		AsmA family protein	2223	1085.5	98.7	-3.46	7.23948e+06	658226	-986.8	0	0	276704	279790	+	VAV66544.1
PPRCHA0_0364	protein_coding		transporter, major facilitator family	1659	296	6.5	-5.52	1.47298e+06	32134.2	-289.5	0	0	279990	280616	-	VAV66545.1
PPRCHA0_0365	protein_coding	hisB	imidazoleglycerol-phosphate dehydratase	591	1150.9	80.5	-3.84	2.04055e+06	142695	-1070.4	0	0	280769	281413	-	VAV66546.1
PPRCHA0_0366	protein_coding	hisH	imidazole glycerol phosphate synthase, glutamine amidotransferase subunit	636	736.9	141.7	-2.38	1.40606e+06	270311	-595.3	0	0	281403	282527	-	VAV66547.1
PPRCHA0_0367	protein_coding		hypothetical protein	258	200.8	22.2	-3.18	155414	17169.8	-178.6	0	0	282529	283338	-	VAV66548.1
PPRCHA0_0368	protein_coding	hisA	1-(5-phosphoribosyl)-5-[(5-phosphoribosylamino)methylideneamino]imidazole-4-carboxamide isomerase	735	635.7	45.9	-3.79	1.40165e+06	101174	-589.8	0	0	283451	284818	-	VAV66549.1
PPRCHA0_0369	protein_coding	hisF	imidazoleglycerol phosphate synthase, cyclase subunit	768	641.1	33.4	-4.26	1.47719e+06	76964.8	-607.7	0	0	284818	286017	-	VAV66550.1
PPRCHA0_0370	protein_coding		hypothetical protein	753	840.5	33.1	-4.67	1898606	74770.2	-807.4	0	0	286057	287298	-	VAV66551.1
PPRCHA0_0371	protein_coding		polysaccharide deacetylase family protein	804	228.3	28.6	-3	550747	69037.4	-199.7	0.0001	0.00021	3187925	3188902	+	VAV69168.1
PPRCHA0_0372	protein_coding		processing peptidase domain protein	1308	329.1	20.7	-3.99	1.29147e+06	81054.4	-308.5	0	0	287888	288649	-	VAV66552.1
PPRCHA0_0373	protein_coding		peptidase, M23 family	1284	1112.4	26.7	-5.38	4.28513e+06	103039	-1085.7	0	0	288654	289319	-	VAV66553.1
PPRCHA0_0374	protein_coding		putative lipoprotein	912	209.8	5.7	-5.2	573883	15568.1	-204.1	0	0	289319	290116	-	VAV66554.1
PPRCHA0_0375	protein_coding	gpmI	2,3-bisphosphoglycerate-independent phosphoglycerate mutase	1539	46.2	11.3	-2.03	213500	52356.5	-34.9	0.19	0.24668	5330558	5331247	-	VAV71002.1
PPRCHA0_0376	protein_coding		rhodanese-like protein	411	838.1	135.7	-2.63	1.03342e+06	167366	-702.4	0	0	290496	291491	-	VAV66555.1
PPRCHA0_0377	protein_coding	grxC	glutaredoxin 3	252	923.3	20.8	-5.48	698032	15687.8	-902.6	0	0	291681	292607	+	VAV66556.1
PPRCHA0_0378	protein_coding	secB	protein-export chaperone SecB	477	1565.9	97.4	-4.01	2.24087e+06	139413	-1468.5	0	0	292939	294939	+	VAV66557.1
PPRCHA0_0379	protein_coding		RNA methyltransferase, TrmH family, group 2	453	280	2.8	-6.65	380562	3791.28	-277.2	0	0	294949	295206	-	VAV66558.1
PPRCHA0_0380	protein_coding		hypothetical protein	372	36.6	3.2	-3.54	40896.3	3522.29	-33.5	0	0	295259	295999	-	VAV66559.1
PPRCHA0_0381	protein_coding		hypothetical protein	168	0	3.8	2.25	0	1894.11	3.8	0.48	0.54922	6018069	6019352	+	VAV71654.1
PPRCHA0_0382	protein_coding	glnG	nitrogen regulation protein	1434	5	4.7	-0.08	21436.4	20283	-0.3	0.93	0.96848	6588600	6589577	+	VAV72186.1
PPRCHA0_0383	protein_coding	glnL	nitrogen regulation protein NR(II)	1083	1.5	6.1	1.99	4960.9	19745	4.6	0.022	0.03516	4333642	4333752	+	VAV70136.1
PPRCHA0_0384	protein_coding		methylated-DNA-[protein]-cysteine S-methyltransferase, ADA family	1092	3.8	8.1	1.09	12461.4	26523.7	4.3	0.29	0.35455	5644829	5645899	-	VAV71302.1
PPRCHA0_0385	protein_coding		transporter, major facilitator family	1410	3	4.8	0.67	12848.6	20408.8	1.8	0.38	0.44954	5822443	5825286	+	VAV71476.1
PPRCHA0_0386	protein_coding		transcriptional regulator, LysR family	897	95.9	3.5	-4.79	258191	9330.46	-92.5	0	0	296132	297022	+	VAV66560.1
PPRCHA0_0387	protein_coding		acyl-CoA dehydrogenase family protein	1719	99	12.8	-2.96	510756	65804.8	-86.3	0	0	297181	298227	-	VAV66561.1
PPRCHA0_0388	protein_coding		CoA-transferase, family III	1185	143.7	5.4	-4.75	510803	19038.9	-138.3	0	0	298433	300691	+	VAV66562.1
PPRCHA0_0389	protein_coding		hypothetical protein	504	2.4	3.8	0.67	3559.6	5682.33	1.4	0.56	0.6212	6197512	6199143	-	VAV71825.1
PPRCHA0_0390	protein_coding		putative chorismate mutase	552	2	10.5	2.38	3325.1	17316	8.4	0.44	0.51107	5925358	5925846	+	VAV71569.1
PPRCHA0_0391	protein_coding	glnA_2	glutamine synthetase, type I	1404	0.4	7.1	3.98	1883.8	29780	6.6	0	0	300835	302163	+	VAV66563.1
PPRCHA0_0392	protein_coding	thiI	thiamine biosynthesis/tRNA modification protein ThiI	1452	14.9	4.2	-1.83	65090.7	18263	-10.8	0.0039	0.00697	3859356	3859640	+	VAV69729.1
PPRCHA0_0393	protein_coding	typA	GTP-binding protein TypA	1818	0.4	8.3	4.28	2345.6	45444.4	7.9	0	0	302313	303350	+	VAV66564.1
PPRCHA0_0394	protein_coding		hypothetical protein	438	1390.5	61.5	-4.5	1.82711e+06	80853.9	-1329	0	0	303446	304633	-	VAV66565.1
PPRCHA0_0395	protein_coding	glgP	glycogen phosphorylase	2448	5.4	4.1	-0.39	39705.2	30291.5	-1.3	0.57	0.63092	6215478	6216602	-	VAV71840.1
PPRCHA0_0396	protein_coding		putative membrane protein	3615	172.6	8	-4.43	1.87206e+06	86791.3	-164.6	0	0	304711	306306	+	VAV66566.1
PPRCHA0_0397	protein_coding		hypothetical protein	1371	386.3	10.1	-5.26	1.58883e+06	41533.4	-376.2	0	0	306321	307367	-	VAV66567.1
PPRCHA0_0398	protein_coding	fbp	fructose-1,6-bisphosphatase	1008	0.5	4.8	3.19	1602.9	14597.6	4.3	0.0027	0.00493	3792476	3793261	+	VAV69661.1
PPRCHA0_0399	protein_coding		hypothetical protein	600	2179.5	23.6	-6.53	3.92313e+06	42393.3	-2156	0	0	307658	309520	+	VAV66568.1
PPRCHA0_0400	protein_coding	pctC	chemotactic transducer PctC	1878	71.5	4.1	-4.14	402590	22820.5	-67.4	0	0	309517	310425	+	VAV66569.1
PPRCHA0_0401	protein_coding		putative lipoprotein	252	447.9	57	-2.97	338639	43100.9	-390.9	0	0	310457	311413	+	VAV66570.1
PPRCHA0_0402	protein_coding	blc	outer membrane lipoprotein Blc	567	256	22.8	-3.49	435377	38747.9	-233.2	0	0	311466	311786	+	VAV66571.1
PPRCHA0_0403	protein_coding	hutF	formimidoylglutamate deiminase	1362	17.8	7.8	-1.19	72739.4	31913.6	-10	0.15	0.1999	5188803	5189066	+	VAV70867.1
PPRCHA0_0404	protein_coding	hutC	histidine utilization repressor	747	1171.2	78.4	-3.9	2.62471e+06	175728	-1092.8	0	0	311805	313784	+	VAV66572.1
PPRCHA0_0405	protein_coding		hypothetical protein	570	82.1	5.8	-3.83	140349	9862.32	-76.3	0	0	313822	314019	+	VAV66573.1
PPRCHA0_0406	protein_coding	hutU	urocanate hydratase	1680	5.7	3.5	-0.7	28881.8	17830.5	-2.2	0.57	0.63092	6216865	6217494	-	VAV71841.1
PPRCHA0_0407	protein_coding		permease, cytosine/purine, uracil, thiamine, allantoin family	1467	20.6	5.1	-2	90451.6	22589.2	-15.4	0.0011	0.0021	3599954	3600361	+	VAV69505.1
PPRCHA0_0408	protein_coding	hisX	histidine ABC transporter, periplasmic histidine-binding protein	963	32.6	9.6	-1.76	94065.5	27733.6	-23	0.024	0.03807	4357842	4358231	+	VAV70161.1
PPRCHA0_0409	protein_coding	hisW	histidine ABC transporter, permease protein	849	21.9	12.4	-0.82	55893.8	31551.3	-9.6	0.27	0.33301	5584749	5585216	+	VAV71244.1
PPRCHA0_0410	protein_coding	hisV	histidine ABC transporter, ATP-binding protein	828	16.5	23.5	0.51	40919.1	58457.6	7.1	0.97	1	6651148	6651429	-	VAV72244.1
PPRCHA0_0411	protein_coding	hutH_1	histidine ammonia-lyase	1521	49.4	14.3	-1.79	225453	65022.8	-35.2	0.22	0.27971	5432133	5432312	+	VAV71099.1
PPRCHA0_0412	protein_coding	hutH_2	histidine ammonia-lyase	1530	22.7	4.5	-2.34	104274	20640.6	-18.2	0.001	0.00192	3585954	3586865	+	VAV69494.1
PPRCHA0_0413	protein_coding	proY	putative proline-specific permease ProY	1410	41.2	2.7	-3.94	174273	11370.8	-38.5	0	0	314057	314983	+	VAV66574.1
PPRCHA0_0414	protein_coding	hutI	imidazolonepropionase	1203	10.7	9.6	-0.16	38672.9	34726.7	-1.1	0.9	0.94396	6546981	6548279	-	VAV72147.1
PPRCHA0_0415	protein_coding	hutG_2	N-formylglutamate amidohydrolase	798	81.2	34.6	-1.23	194420	82932.5	-46.6	0.24	0.30189	5486877	5489984	+	VAV71155.1
PPRCHA0_0416	protein_coding	pip1	prolyl aminopeptidase	969	100.7	2.6	-5.28	292808	7562.19	-98.1	0	0	314980	316434	+	VAV66575.1
PPRCHA0_0417	protein_coding	dtd	D-tyrosyl-tRNA(Tyr) deacylase	435	254	22.4	-3.51	331503	29196.7	-231.7	0	0	316492	317331	-	VAV66576.1
PPRCHA0_0418	protein_coding	mdoG	periplasmic glucan biosynthesis protein MdoG	1830	1089.1	88.4	-3.62	5.97921e+06	485266	-1000.7	0	0	317594	318433	-	VAV66577.1
PPRCHA0_0419	protein_coding	mdoH	glucans biosynthesis glucosyltransferase H	2511	1107	63.3	-4.13	8338658	477024	-1043.6	0	0	318430	319224	-	VAV66578.1
PPRCHA0_0420	protein_coding		amino acid ABC transporter, periplasmic amino acid-binding protein	795	1311.8	31.6	-5.37	3.12871e+06	75476	-1280.2	0	0	319252	320229	-	VAV66579.1
PPRCHA0_0421	protein_coding		amino acid ABC transporter, permease protein, His/Glu/Gln/Arg/opine family	960	1113.7	40.7	-4.78	3207545	117118	-1073.1	0	0	320403	321986	-	VAV66580.1
PPRCHA0_0422	protein_coding		amino acid ABC transporter, ATP-binding protein	732	935.3	244.5	-1.94	2.05391e+06	536904	-690.8	0	0	322202	322585	-	VAV66581.1
PPRCHA0_0423	protein_coding		methyl-accepting chemotaxis protein	1914	326.3	28.9	-3.5	1.8735e+06	165992	-297.4	0	0	322585	324909	-	VAV66582.1
PPRCHA0_0424	protein_coding		RNA methyltransferase, RsmE family	705	32.5	2	-3.99	68651.7	4323.14	-30.4	0	0	325269	326009	+	VAV66583.1
PPRCHA0_0425	protein_coding	tatC	twin arginine-targeting protein translocase TatC	792	0.3	6.3	4.38	719.6	15009.7	6	0.0056	0.00983	3928139	3928627	+	VAV69797.1
PPRCHA0_0426	protein_coding	tatB	twin arginine-targeting protein translocase TatB	456	0.6	1.1	0.9	794.8	1481.97	0.5	0.58	0.64084	6230047	6230916	+	VAV71852.1
PPRCHA0_0427	protein_coding	tatA	twin arginine-targeting protein translocase, TatA/E family	279	0	2.6	1.84	0	2163.1	2.6	0.34	0.40724	5749043	5749315	+	VAV71409.1
PPRCHA0_0428	protein_coding	hisE	phosphoribosyl-ATP diphosphatase	330	1631.9	100.3	-4.02	1.61554e+06	99270.1	-1531.6	0	0	326115	327428	+	VAV66584.1
PPRCHA0_0429	protein_coding	hisI1	phosphoribosyl-AMP cyclohydrolase 1	390	727	3	-7.93	850596	3498.86	-724	0	0	327504	328409	-	VAV66585.1
PPRCHA0_0430	protein_coding	ubiB	2-polyprenylphenol 6-hydroxylase	1602	3	5.5	0.89	14196.3	26287.3	2.5	0.39	0.46049	5847228	5847500	+	VAV71494.1
PPRCHA0_0431	protein_coding		SCP-2 sterol transfer family protein	621	0.2	2.5	3.36	461.8	4735.27	2.3	0.048	0.07195	4606656	4607123	+	VAV70396.1
PPRCHA0_0432	protein_coding	ubiE	ubiquinone/menaquinone biosynthesis methyltransferase	768	0.4	6.3	3.86	994.8	14477.9	5.9	0.0039	0.00697	3859835	3860221	-	VAV69730.1
PPRCHA0_0433	protein_coding		putative polyhydroxyalkanoic acid system protein	273	503.4	6.1	-6.37	412278	4980.84	-497.3	0	0	328406	328888	-	VAV66586.1
PPRCHA0_0434	protein_coding	phaI	poly(3-hydroxyalkanoate) granule-associated protein PhaI	420	488.1	32.6	-3.9	614944	41138.6	-455.4	0	0	328905	329684	-	VAV66587.1
PPRCHA0_0435	protein_coding		poly(3-hydroxyalkanoate) granule-associated protein PhaF	870	918.7	43.5	-4.4	2.39779e+06	113501	-875.2	0	0	329800	330204	+	VAV66588.1
PPRCHA0_0436	protein_coding	phaD1	transcriptional regulator PhaD	618	59	4.3	-3.77	109383	7994.69	-54.7	0	0	330243	331055	-	VAV66589.1
PPRCHA0_0437	protein_coding	phaC1	poly(3-hydroxyalkanoate) synthase 2	1680	59	934.8	3.99	297458	4.7116e+06	875.8	0	0	331154	332056	+	VAV66590.1
PPRCHA0_0438	protein_coding	phaZ	poly(3-hydroxyalkanoate) depolymerase	858	21.6	2.8	-2.95	55509	7167.36	-18.8	0.014	0.02306	4193211	4194569	+	VAV70005.1
PPRCHA0_0439	protein_coding	phaA	poly(3-hydroxyalkanoate) synthase 1	1677	22.2	6.5	-1.76	111486	32863.7	-15.6	0.0005	0.00099	3477113	3478078	+	VAV69396.1
PPRCHA0_0440	protein_coding		hypothetical protein	375	23.3	1.1	-4.43	26158.4	1216.04	-22.2	0.0017	0.00317	3710065	3710895	-	VAV69588.1
PPRCHA0_0441	protein_coding	hslU	ATP-dependent protease HslVU, ATPase subunit	1338	334.8	12.2	-4.78	1.34383e+06	48820.5	-322.6	0	0	332236	333780	+	VAV66591.1
PPRCHA0_0442	protein_coding	hslV	ATP-dependent protease HslVU, peptidase subunit	528	729.5	67.8	-3.43	1.15549e+06	107415	-661.7	0	0	333896	334750	-	VAV66592.1
PPRCHA0_0443	protein_coding		sporulation and cell division repeat protein	705	39	1.5	-4.73	82543	3110.15	-37.6	0	0	334791	335144	-	VAV66593.1
PPRCHA0_0444	protein_coding	argS	arginine-tRNA ligase	1734	1.7	3.8	1.2	8642.5	19894.3	2.2	0.13	0.17658	5104795	5105628	-	VAV70793.1
PPRCHA0_0445	protein_coding	priA	primosomal protein N'	2217	13	7.3	-0.84	86786.3	48507.8	-5.8	0.56	0.6212	6199146	6199973	-	VAV71826.1
PPRCHA0_0446	protein_coding	rpmE_2	ribosomal protein L31	219	0.4	0.8	0.96	275.1	534.92	0.4	1	1	6651747	6652295	-	VAV72245.1
PPRCHA0_0447	protein_coding		nuclease, SNase family	777	253.8	20.3	-3.65	591716	47262.8	-233.6	0	0	335378	336535	+	VAV66594.1
PPRCHA0_0448	protein_coding	tme	NADP-dependent malic enzyme	1266	883.2	68.3	-3.69	3.35445e+06	259539	-814.9	0	0	336603	337733	+	VAV66595.1
PPRCHA0_0449	protein_coding	mrcA	penicillin-binding protein 1A	2433	1638.4	95.5	-4.1	1.19587e+07	696909	-1542.9	0	0	337902	339836	+	VAV66596.1
PPRCHA0_0450	protein_coding	pilM	type IV pilus biogenesis protein PilM	1023	7.2	2.5	-1.52	22081	7699.22	-4.7	0.27	0.33301	5585292	5585654	+	VAV71245.1
PPRCHA0_0451	protein_coding	pilN	type IV pilus biogenesis protein PilN	564	8	1084.7	7.08	13560.8	1.83531e+06	1076.7	0	0	339941	341167	+	VAV66597.1
PPRCHA0_0452	protein_coding	pilO_2	type IV pilus biogenesis protein PilO	621	3.9	6.1	0.65	7262.7	11364.7	2.2	0.55	0.61176	6169149	6169514	-	VAV71798.1
PPRCHA0_0453	protein_coding	pilP_1	type IV pilus biogenesis protein PilP	528	0.6	0	-0.7	994.8	0	-0.6	0.018	0.02911	4291921	4292229	-	VAV70085.1
PPRCHA0_0454	protein_coding	pilQ	type IV pilus biogenesis protein PilQ	1749	42.6	4.3	-3.32	223358	22346.7	-38.3	0	0	341235	341669	+	VAV66598.1
PPRCHA0_0455	protein_coding	aroK	shikimate kinase	489	2.3	4.9	1.08	3383	7164.3	2.6	0.28	0.34403	5621401	5622957	+	VAV71282.1
PPRCHA0_0456	protein_coding	aroB	3-dehydroquinate synthase	1098	186.2	22.4	-3.06	613404	73658.4	-163.9	0.05	0.07474	4618536	4620014	-	VAV70406.1
PPRCHA0_0457	protein_coding		hypothetical protein	1578	1828	283.7	-2.69	8.65361e+06	1.34294e+06	-1544.3	0	0	341830	342303	-	VAV66599.1
PPRCHA0_0458	protein_coding	gltB	glutamate synthase, large subunit	4446	1303.4	64.5	-4.34	1.73849e+07	860279	-1238.9	0	0	342603	344951	-	VAV66600.1
PPRCHA0_0459	protein_coding	gltD	glutamate synthase, small subunit	1416	1367.9	77.6	-4.14	5.8108e+06	329634	-1290.3	0	0	345233	346120	-	VAV66601.1
PPRCHA0_0460	protein_coding	hemE	uroporphyrinogen decarboxylase	1065	1.6	2.2	0.44	5095.4	6901.43	0.6	0.67	0.72822	6338644	6339174	-	VAV71946.1
PPRCHA0_0461	protein_coding		transporter, major facilitator family	1266	149.3	5.6	-4.72	567099	21444.5	-143.7	0	0	346257	346697	+	VAV66602.1
PPRCHA0_0462	protein_coding		transcriptional regulator, LysR family	897	35.3	16.5	-1.1	95115.5	44514.6	-18.8	0.22	0.27971	5432460	5433086	-	VAV71100.1
PPRCHA0_0463	protein_coding		hypothetical protein	489	51.7	0	-5.72	75798.2	0	-51.7	0	0	346766	347428	-	VAV66603.1
PPRCHA0_0464	protein_coding		hypothetical protein	444	2374	90.5	-4.71	3.16216e+06	120600	-2283.5	0	0	347653	348219	+	VAV66604.1
PPRCHA0_0465	protein_coding		putative lipoprotein	447	770.4	10.7	-6.17	1.03315e+06	14317.4	-759.8	0	0	348231	349058	+	VAV66605.1
PPRCHA0_0466	protein_coding		putative 3-oxoacyl-[acyl-carrier-protein] synthase	1224	501.5	19.1	-4.72	1.84159e+06	70115.7	-482.4	0	0	349200	349655	-	VAV66606.1
PPRCHA0_0467	protein_coding		oxidoreductase, short chain dehydrogenase/reductase family	726	888.7	24.6	-5.17	1.93566e+06	53639	-864.1	0	0	349693	351099	-	VAV66607.1
PPRCHA0_0468	protein_coding		hypothetical protein	471	670.9	5.1	-7.04	948046	7193.85	-665.9	0	0	351174	352982	-	VAV66608.1
PPRCHA0_0469	protein_coding		putative 3-oxoacyl-[acyl-carrier-protein] synthase	1194	469.1	23.1	-4.35	1.68022e+06	82655.8	-446	0	0	353017	353898	-	VAV66609.1
PPRCHA0_0470	protein_coding		putative lipoprotein	483	905.5	32.4	-4.81	1.31204e+06	46921.8	-873.1	0	0	353895	354440	-	VAV66610.1
PPRCHA0_0471	protein_coding		methyltransferase domain protein	759	590.2	20.9	-4.82	1.34388e+06	47481.7	-569.3	0	0	354437	355312	-	VAV66611.1
PPRCHA0_0472	protein_coding		putative tryptophan halogenase	1245	765.5	33.4	-4.52	2.85917e+06	124781	-732.1	0	0	355309	356391	-	VAV66612.1
PPRCHA0_0473	protein_coding		transporter, CPA2 family	1188	303.6	22.3	-3.77	1.08189e+06	79498.3	-281.3	0	0	356631	359549	+	VAV66613.1
PPRCHA0_0474	protein_coding		putative membrane protein	2340	541.1	7.9	-6.1	3.79886e+06	55460.7	-533.2	0	0	359819	360697	+	VAV66614.1
PPRCHA0_0475	protein_coding		outer membrane lipoprotein carrier protein, LolA family	678	597.2	50.4	-3.57	1.21468e+06	102532	-546.8	0	0	360703	361809	+	VAV66615.1
PPRCHA0_0476	protein_coding		thioesterase family protein	423	1512.3	90.6	-4.06	1919163	114973	-1421.7	0	0	362054	362254	+	VAV66616.1
PPRCHA0_0477	protein_coding		putative phenylalanine and histidine ammonia-lyase	1542	882.4	22.5	-5.29	4.08194e+06	104311	-859.8	0	0	362336	364435	-	VAV66617.1
PPRCHA0_0478	protein_coding		lipid A biosynthesis (KDO)2-(lauroyl)-lipid IVA acyltransferase	954	156.6	11.4	-3.78	448194	32734.8	-145.2	0	0	364698	365393	+	VAV66618.1
PPRCHA0_0479	protein_coding		glycosyl transferase, group 2 family protein	732	875.6	41.7	-4.39	1.92288e+06	91542.7	-833.9	0	0	365421	365810	+	VAV66619.1
PPRCHA0_0480	protein_coding		AMP-binding domain protein	1671	992.6	33.9	-4.87	4.97587e+06	170031	-958.7	0	0	366049	367335	+	VAV66620.1
PPRCHA0_0481	protein_coding		putative membrane protein	543	831.5	42.3	-4.3	1.35457e+06	68924.6	-789.2	0	0	367542	368207	+	VAV66621.1
PPRCHA0_0482	protein_coding		putative acyl carrier protein	252	3047.7	54.6	-5.8	2.30409e+06	41242.5	-2993.2	0	0	368213	368908	+	VAV66622.1
PPRCHA0_0483	protein_coding		putative acyl carrier protein	270	727.8	9.7	-6.23	589551	7845.43	-718.2	0	0	368981	370102	-	VAV66623.1
PPRCHA0_0484	protein_coding		acyltransferase family protein	819	585.9	17.5	-5.06	1.43957e+06	43110.1	-568.4	0	0	370127	370513	-	VAV66624.1
PPRCHA0_0485	protein_coding		hypothetical protein	717	554.7	36.8	-3.92	1.1931e+06	79062.2	-517.9	0	0	370593	371387	-	VAV66625.1
PPRCHA0_0486	protein_coding		CobQ/CobB/MinD/ParA nucleotide binding domain protein	768	824.3	38.8	-4.41	1.89917e+06	89282.7	-785.5	0	0	371401	372228	-	VAV66626.1
PPRCHA0_0487	protein_coding		putative thioredoxin	432	372.7	5.6	-6.07	482993	7193.85	-367.1	0	0	372264	373115	-	VAV66627.1
PPRCHA0_0488	protein_coding		putative lipoprotein	948	25.3	7.8	-1.7	71942.2	22174	-17.5	0.053	0.07886	4643425	4644141	-	VAV70421.1
PPRCHA0_0489	protein_coding		putative lipoprotein	942	56	3.6	-3.95	158301	10277.5	-52.4	0	0	373329	374363	-	VAV66628.1
PPRCHA0_0490	protein_coding		hypothetical protein	438	10.9	8.8	-0.31	14262.1	11513.9	-2.1	0.94	0.97608	6605758	6606390	-	VAV72200.1
PPRCHA0_0491	protein_coding		hypothetical protein	1461	50.8	3.1	-4.02	222660	13680.1	-47.7	0	0	374525	375508	-	VAV66629.1
PPRCHA0_0492	protein_coding	kefA	putative potassium efflux system protein KefA	3351	922.1	78	-3.56	9.26969e+06	784381	-844.1	0	0	375963	376919	-	VAV66630.1
PPRCHA0_0493	protein_coding	cvrA	cell volume regulation protein A	1740	1149.7	582.9	-0.98	6.00168e+06	3.04263e+06	-566.9	0.14	0.18862	5144854	5145261	-	VAV70828.1
PPRCHA0_0494	protein_coding		methyl-accepting chemotaxis protein	1608	623.1	24	-4.7	3.00597e+06	115725	-599.1	0	0	376949	378334	-	VAV66631.1
PPRCHA0_0495	protein_coding		methyl-accepting chemotaxis protein	1623	137.9	12.9	-3.42	671677	62760.4	-125.1	0	0	378533	379177	+	VAV66632.1
PPRCHA0_0496	protein_coding		hypothetical protein	228	1837.6	43.3	-5.41	1.25692e+06	29611.9	-1794.3	0	0	379231	379452	-	VAV66633.1
PPRCHA0_0497	protein_coding		hypothetical protein	300	2119.8	129.6	-4.03	1.90786e+06	116604	-1990.3	0	0	379449	382346	-	VAV66634.1
PPRCHA0_0498	protein_coding		methyl-accepting chemotaxis protein	1935	337.3	32.1	-3.39	1.95818e+06	186318	-305.2	0	0	382343	383902	-	VAV66635.1
PPRCHA0_0499	protein_coding		acyl-CoA dehydrogenase family protein	1800	19.9	286.7	3.85	107519	1.54818e+06	266.8	0.2	0.25775	5362803	5362985	-	VAV71033.1
PPRCHA0_0500	protein_coding	putA	proline dehydrogenase/delta-1-pyrroline-5-carboxylate dehydrogenase	3951	1212.6	4466.7	1.88	1.43732e+07	5.29433e+07	3254	0.24	0.30189	5490105	5490683	+	VAV71156.1
PPRCHA0_0501	protein_coding	putP	sodium/proline symporter	1482	296.4	11.1	-4.74	1.3176e+06	49464.4	-285.2	0	0	383902	384378	-	VAV66636.1
PPRCHA0_0502	protein_coding		hypothetical protein	492	2.9	4.5	0.62	4310.1	6632.44	1.6	0.5	0.56746	6058001	6059521	+	VAV71694.1
PPRCHA0_0503	protein_coding	cysD1	O-acetylhomoserine sulfhydrylase	1269	68.3	45.4	-0.59	259903	172654	-22.9	0.8	0.85203	6454182	6454853	-	VAV72061.1
PPRCHA0_0504	protein_coding		putative glycerol kinase	1422	10	4.1	-1.3	42746.1	17384.2	-5.9	0.45	0.52013	5952728	5952895	-	VAV71592.1
PPRCHA0_0505	protein_coding		pyridine nucleotide-disulfide oxidoreductase	1254	5.9	3	-0.96	22083.9	11367.7	-2.8	0.33	0.39689	5736020	5736910	+	VAV71395.1
PPRCHA0_0506	protein_coding		oxidoreductase, FAD-dependent	1404	151.6	2	-6.27	638545	8257.56	-149.6	0	0	384783	385598	-	VAV66637.1
PPRCHA0_0507	protein_coding		transcriptional regulator, DeoR family	762	740.6	21.1	-5.13	1.69304e+06	48251.4	-719.5	0	0	385606	386442	-	VAV66638.1
PPRCHA0_0508	protein_coding	eutH_2	ethanolamine utilization protein EutH	1233	49.1	7.4	-2.74	181524	27201.7	-41.7	0.1	0.14066	4911662	4912162	-	VAV70614.1
PPRCHA0_0509	protein_coding		hypothetical protein	354	2.4	9.8	2	2595.7	10417.6	7.4	0.14	0.18862	5145513	5146340	-	VAV70829.1
PPRCHA0_0510	protein_coding		hypothetical protein	834	1033.8	38	-4.77	2586454	94959.9	-995.8	0	0	386453	387565	-	VAV66639.1
PPRCHA0_0511	protein_coding	msrA_2	peptide-methionine (S)-S-oxide reductase	645	1909.2	30.3	-5.98	3.69427e+06	58703.2	-1878.8	0	0	387651	388742	-	VAV66640.1
PPRCHA0_0512	protein_coding		diguanylate cyclase (GGDEF) domain protein	2691	181.3	12	-3.92	1.46334e+06	96564.5	-169.3	0	0	388892	389809	-	VAV66641.1
PPRCHA0_0513	protein_coding	aceF	pyruvate dehydrogenase complex dihydrolipoamide acetyltransferase, long form	1941	43.5	12.7	-1.77	253202	74117	-30.8	0.0086	0.01475	4032532	4035600	-	VAV69878.1
PPRCHA0_0514	protein_coding	aceE_2	pyruvate dehydrogenase (acetyl-transferring), homodimeric type	2643	16.8	7.7	-1.14	133460	60717	-9.2	0.018	0.02911	4292281	4293228	-	VAV70086.1
PPRCHA0_0515	protein_coding	glnE	[glutamate-ammonia-ligase] adenylyltransferase	2937	123.3	3.2	-5.25	1086687	28549.7	-120.1	0	0	390093	391676	+	VAV66642.1
PPRCHA0_0516	protein_coding	rfaF	lipopolysaccharide heptosyltransferase II	1032	4.4	2.8	-0.63	13628.3	8822.03	-1.6	0.4	0.4703	5856584	5859538	+	VAV71506.1
PPRCHA0_0517	protein_coding	rfaC	lipopolysaccharide heptosyltransferase I	1059	0.3	6	4.23	1012	18944.2	5.6	0.0021	0.00388	3742373	3744460	-	VAV69618.1
PPRCHA0_0518	protein_coding	waaG	lipopolysaccharide core biosynthesis protein WaaG	1122	5.2	11.8	1.17	17644.6	39698.4	6.6	0.18	0.23524	5298114	5299541	-	VAV70977.1
PPRCHA0_0519	protein_coding	waaP	lipopolysaccharide kinase WaaP	804	6.4	3.8	-0.76	15335.6	9058.41	-2.6	0.5	0.56746	6059699	6060979	+	VAV71695.1
PPRCHA0_0520	protein_coding	wapP	putative heptose kinase WapP	732	0.3	17.3	6.05	573.3	38031.5	17.1	0.0004	0.00079	3433490	3434854	+	VAV69359.1
PPRCHA0_0521	protein_coding		lipopolysaccharide kinase, WaaP family	750	0.5	2.6	2.51	1017.9	5808.17	2.1	0.029	0.04533	4415689	4417083	-	VAV70224.1
PPRCHA0_0522	protein_coding		hypothetical protein	1452	17.7	2	-3.16	77136.1	8646.28	-15.7	0.0029	0.00528	3806934	3808001	+	VAV69673.1
PPRCHA0_0523	protein_coding		carbamoyltransferase	1755	3.8	1.8	-1.09	19827.6	9327.4	-2	0.43	0.50145	5911837	5912115	+	VAV71554.1
PPRCHA0_0524	protein_coding		glycosyltransferase, group 1 family	1128	0.4	2.2	2.44	1373.9	7436.35	1.8	0.012	0.02007	4134805	4135848	+	VAV69960.1
PPRCHA0_0525	protein_coding		Mig-14 family protein	894	45.5	6.3	-2.85	121901	16903.8	-39.1	0.0017	0.00317	3710892	3711152	-	VAV69589.1
PPRCHA0_0526	protein_coding		N-acetylglucosaminylphosphatidylinositol deacetylase family protein	1410	57.8	2.4	-4.59	244555	10128.2	-55.4	0	0	392060	393691	-	VAV66643.1
PPRCHA0_0527	protein_coding		hypothetical protein	843	1981.1	2069.1	0.06	5.01027e+06	5.23288e+06	88	0.9	0.94396	6548416	6549573	-	VAV72148.1
PPRCHA0_0528	protein_coding		glycosyltransferase, group 1 family	1149	255	61059.1	7.9	878873	2.10471e+08	60804.1	0	0	393986	395197	-	VAV66644.1
PPRCHA0_0529	protein_coding		glycosyltransferase, group 2 family	882	254.5	49944.7	7.62	673479	1.32154e+08	49690.2	0	0	395247	395936	-	VAV66645.1
PPRCHA0_0530	protein_coding	cat1	putative chloramphenicol O-acetyltransferase	618	1095.7	168.3	-2.7	2031378	312118	-927.3	0	0	395936	396628	-	VAV66646.1
PPRCHA0_0531	protein_coding		O-antigen polymerase family protein/toluene tolerance protein	1860	125.3	19.2	-2.71	699224	107214	-106.1	0	0	396694	397446	-	VAV66647.1
PPRCHA0_0532	protein_coding	msbA	lipid A export permease/ATP-binding protein MsbA	1803	8.2	11.3	0.47	44245.1	61251.9	3.1	0.4	0.4703	5859561	5860988	+	VAV71507.1
PPRCHA0_0533	protein_coding		hypothetical protein	702	1.7	4.4	1.34	3675.8	9303.98	2.7	0.24	0.30189	5490680	5491465	+	VAV71157.1
PPRCHA0_0534	protein_coding	cysC	adenylyl-sulfate kinase	609	16	1.8	-3.11	29185.6	3376.08	-14.1	0.0001	0.00021	3188969	3189364	-	VAV69169.1
PPRCHA0_0535	protein_coding	hldE	bifunctional protein HldE	1431	1	4.6	2.25	4148.9	19748.1	3.6	0.0078	0.01346	4015032	4015655	-	VAV69861.1
PPRCHA0_0536	protein_coding		hypothetical protein	969	401.6	24.6	-4.03	1.16742e+06	71404.4	-377	0	0	397460	398233	-	VAV66648.1
PPRCHA0_0537	protein_coding		oxidoreductase, aldo/keto reductase family	810	0.3	5.3	4.07	765.8	12849.7	5	0.014	0.02306	4194664	4195566	-	VAV70006.1
PPRCHA0_0538	protein_coding		FAD dependent oxidoreductase	1173	1.5	2.8	0.92	5162.6	9739.54	1.3	0.44	0.51107	5925939	5927792	+	VAV71570.1
PPRCHA0_0539	protein_coding		multidrug resistance protein, SMR family	330	87.6	22.5	-1.96	86697.6	22317.2	-65	0.12	0.16453	5044461	5044637	+	VAV70735.1
PPRCHA0_0540	protein_coding		transcriptional regulator, LysR family	888	147.9	7.7	-4.25	393961	20643.7	-140.1	0	0	398799	400190	+	VAV66649.1
PPRCHA0_0541	protein_coding	waaA	3-deoxy-D-manno-octulosonic-acid transferase	1278	0.4	5.4	3.75	1550.8	20838.3	5	0.0059	0.01031	3949109	3952579	-	VAV69812.1
PPRCHA0_0542	protein_coding		type I secretion outer membrane protein, TolC family	1428	1434.6	58.3	-4.62	6.14594e+06	249748	-1376.3	0	0	400378	402408	+	VAV66650.1
PPRCHA0_0543	protein_coding	thiC	thiamine biosynthesis protein ThiC	1887	16.5	11.3	-0.55	93556.9	63874.1	-5.2	0.48	0.54922	6019571	6020125	+	VAV71655.1
PPRCHA0_0544	protein_coding	cytX	putative hydroxymethylpyrimidine transporter CytX	1290	99	0.7	-7.15	383135	2698.02	-98.3	0	0	402767	403087	+	VAV66651.1
PPRCHA0_0545	protein_coding		putative lipoprotein	744	583.1	34.3	-4.09	1.3014e+06	76653.4	-548.7	0	0	403170	403580	-	VAV66652.1
PPRCHA0_0546	protein_coding	nudF	ADP-ribose pyrophosphatase	615	113.7	3.5	-5.04	209801	6366.51	-110.3	0	0	403840	404565	+	VAV66653.1
PPRCHA0_0547	protein_coding		hypothetical protein	450	201	57	-1.82	271415	76980.4	-144	0.003	0.00545	3814068	3814868	+	VAV69679.1
PPRCHA0_0548	protein_coding	icc	3',5'-cyclic-nucleotide phosphodiesterase	813	0.7	2.3	1.74	1696.9	5682.33	1.6	0.13	0.17658	5105653	5107896	-	VAV70794.1
PPRCHA0_0549	protein_coding		hypothetical protein	606	285.1	5.1	-5.8	518313	9307.03	-280	0	0	404584	405522	+	VAV66654.1
PPRCHA0_0550	protein_coding	parE	DNA topoisomerase IV, B subunit	1902	0.6	6.3	3.4	3393.7	35913.2	5.7	0	0	405575	406783	+	VAV66655.1
PPRCHA0_0551	protein_coding		hypothetical protein	981	415	17.3	-4.58	1.22147e+06	51050.3	-397.7	0	0	406784	407761	-	VAV66656.1
PPRCHA0_0552	protein_coding		clan AA aspartic protease	519	866.6	4.4	-7.64	1.3493e+06	6778.65	-862.3	0	0	407811	408140	-	VAV66657.1
PPRCHA0_0553	protein_coding	parC	DNA topoisomerase IV, A subunit	2256	4.6	6	0.39	30991.1	40715.2	1.4	0.37	0.43924	5792795	5794123	+	VAV71451.1
PPRCHA0_0554	protein_coding		lipoprotein of unknown function, DUF330 family	708	2086.9	69.3	-4.91	4.43248e+06	147143	-2017.6	0	0	408263	408604	+	VAV66658.1
PPRCHA0_0555	protein_coding		HAMP domain protein	1524	282.8	10.6	-4.74	1292791	48484.8	-272.2	0	0	408857	409315	+	VAV66659.1
PPRCHA0_0556	protein_coding	serB	phosphoserine phosphatase	1212	928.3	21.5	-5.43	3375430	78027	-906.9	0	0	409518	410558	+	VAV66660.1
PPRCHA0_0557	protein_coding	psd	phosphatidylserine decarboxylase	858	14.8	1.6	-3.23	38039.2	4057.21	-13.2	0.11	0.15273	4996939	4997166	+	VAV70687.1
PPRCHA0_0558	protein_coding	rhdA	thiosulfate sulfurtransferase	813	183.7	22.7	-3.02	447932	55266.2	-161	0.0001	0.00021	3189562	3191511	+	VAV69170.1
PPRCHA0_0559	protein_coding		HDOD domain protein	1536	221.9	13	-4.09	1.02241e+06	60013.1	-208.9	0	0	410849	411127	+	VAV66661.1
PPRCHA0_0560	protein_coding	motA	chemotaxis protein MotA	849	1969.2	26.5	-6.22	5.01567e+06	67427.6	-1942.8	0	0	411201	412355	-	VAV66662.1
PPRCHA0_0561	protein_coding	motB	chemotaxis protein MotB	1104	1650.9	69.7	-4.57	5.46777e+06	230697	-1581.2	0	0	412857	413129	-	VAV66663.1
PPRCHA0_0562	protein_coding	rsgA	ribosome small subunit-dependent GTPase A	1029	184.3	33.3	-2.47	568912	102674	-151	0.18	0.23524	5299995	5301422	+	VAV70978.1
PPRCHA0_0563	protein_coding	orn	oligoribonuclease	540	1.8	5.3	1.58	2891.1	8646.28	3.6	0.18	0.23524	5301468	5302724	+	VAV70979.1
PPRCHA0_0564	protein_coding		putative membrane protein	609	790.2	3.7	-7.73	1.44369e+06	6778.65	-786.5	0	0	413126	414193	-	VAV66664.1
PPRCHA0_0565	protein_coding		putative iron-sulfur cluster-binding protein	1077	191.2	4.7	-5.34	617742	15302.1	-186.5	0	0	414190	416415	-	VAV66665.1
PPRCHA0_0566	protein_coding		YjeF family protein	858	1028	9.9	-6.69	2.64604e+06	25576.6	-1018.1	0	0	416758	418419	+	VAV66666.1
PPRCHA0_0567	protein_coding		ATPase, YjeE family	468	209.2	10.9	-4.27	293745	15275.7	-198.3	0	0	418657	419250	+	VAV66667.1
PPRCHA0_0568	protein_coding		N-acetylmuramoyl-L-alanine amidase	1413	152.2	20.2	-2.91	645287	85831.6	-132	0	0	419250	419888	+	VAV66668.1
PPRCHA0_0569	protein_coding	mutL	DNA mismatch repair protein MutL	1908	496.6	150.6	-1.72	2.84272e+06	861979	-346	0	0	419889	420149	+	VAV66669.1
PPRCHA0_0570	protein_coding	miaA	tRNA dimethylallyltransferase	969	121.6	17.9	-2.76	353376	52028.6	-103.7	0	0	420192	420929	+	VAV66670.1
PPRCHA0_0571	protein_coding	hfq	RNA chaperone Hfq	258	454.3	5.6	-6.35	351638	4323.14	-448.7	0	0	420939	421709	+	VAV66671.1
PPRCHA0_0572	protein_coding	hflX	GTP-binding protein HflX	1299	1648.4	59.9	-4.78	6.42378e+06	233620	-1588.4	0	0	421773	422528	+	VAV66672.1
PPRCHA0_0573	protein_coding	hflK	HflK protein	1176	449.4	26.4	-4.09	1.58535e+06	93119.3	-423	0	0	422567	423373	-	VAV66673.1
PPRCHA0_0574	protein_coding	hflC	HflC protein	867	349.7	6.3	-5.8	909675	16368.9	-343.4	0	0	423489	424799	-	VAV66674.1
PPRCHA0_0575	protein_coding	hisZ	ATP phosphoribosyltransferase, regulatory subunit	1185	0.6	7.3	3.74	1958.7	26108.5	6.8	0.0024	0.0044	3776130	3776783	-	VAV69646.1
PPRCHA0_0576	protein_coding	purA	adenylosuccinate synthase	1290	0.9	2.6	1.61	3320.9	10154.7	1.8	0.082	0.11788	4859134	4859454	-	VAV70567.1
PPRCHA0_0577	protein_coding		methyl-accepting chemotaxis protein	1932	43.2	6.2	-2.79	250140	36217.8	-36.9	0	0	424831	426117	-	VAV66675.1
PPRCHA0_0578	protein_coding	fbpB1	iron ABC transporter, permease protein	1563	56.1	8.1	-2.79	263105	38040.8	-48	0.0001	0.00021	3191601	3192113	+	VAV69171.1
PPRCHA0_0579	protein_coding	fbpA1	iron ABC transporter, periplasmic iron-binding protein	1023	247.8	21.1	-3.55	760418	64795.3	-226.7	0	0	426292	427206	-	VAV66676.1
PPRCHA0_0580	protein_coding	rnr	ribonuclease R	2625	64.6	7.9	-3.03	508362	62035.6	-56.7	0	0	427373	428914	-	VAV66677.1
PPRCHA0_0581	protein_coding	rlmB	23S rRNA (guanosine-2'-O-)-methyltransferase RlmB	765	1385.4	56.1	-4.62	3.17939e+06	128856	-1329.2	0	0	429079	429492	+	VAV66678.1
PPRCHA0_0582	protein_coding	rpsF	30S ribosomal protein S6	423	1.3	3.3	1.36	1643.2	4203.42	2	0.2	0.25775	5363055	5363903	-	VAV71034.1
PPRCHA0_0583	protein_coding	rpsR	ribosomal protein S18	228	0.2	25.1	7	134.6	17196.3	24.9	0.0036	0.00648	3845116	3846036	-	VAV69711.1
PPRCHA0_0584	protein_coding		putative membrane protein	897	0.1	5.9	5.7	304.1	15793.3	5.8	0.0013	0.00246	3640772	3641062	+	VAV69535.1
PPRCHA0_0585	protein_coding	rplI	ribosomal protein L9	444	0.3	4.2	3.66	438.7	5539.18	3.8	0.028	0.04388	4406101	4406391	-	VAV70210.1
PPRCHA0_0586	protein_coding	dnaB_2	replicative DNA helicase	1395	0.2	6.9	5.1	842.6	28946.6	6.7	0.0001	0.00021	3192227	3192919	-	VAV69172.1
PPRCHA0_0587	protein_coding		radical SAM domain protein	2205	1629.4	57	-4.84	1.07782e+07	376836	-1572.4	0	0	429492	429746	+	VAV66679.1
PPRCHA0_0588	protein_coding		hypothetical protein	930	9.3	3.5	-1.41	25956.7	9739.54	-5.8	0.39	0.46049	5847514	5848314	+	VAV71495.1
PPRCHA0_0589	protein_coding		putative lipoprotein	447	31.5	9.9	-1.67	42184	13258.8	-21.6	0.049	0.07334	4610009	4610725	+	VAV70400.1
PPRCHA0_0590	protein_coding		transglutaminase-like protein	3273	76.8	8.2	-3.23	754518	80315.8	-68.7	0	0	429789	430268	+	VAV66680.1
PPRCHA0_0591	protein_coding		hypothetical protein	2484	15.6	2.4	-2.71	116370	17728.1	-13.2	0.0008	0.00155	3543307	3544494	-	VAV69460.1
PPRCHA0_0592	protein_coding		transglutaminase-like protein	888	73	8.6	-3.08	194535	22969.3	-64.4	0	0	430364	430819	-	VAV66681.1
PPRCHA0_0593	protein_coding		hypothetical protein	174	418.9	27.1	-3.95	218661	14124.8	-391.8	0.0011	0.0021	3600386	3602662	-	VAV69506.1
PPRCHA0_0594	protein_coding		hypothetical protein	585	63.5	4	-3.99	111445	7021.15	-59.5	0	0	430884	431258	+	VAV66682.1
PPRCHA0_0595	protein_coding		hypothetical protein	87	0.6	2	1.71	163.6	534.92	1.4	1	1	6652427	6653500	-	VAV72246.1
PPRCHA0_0596	protein_coding	azu	azurin	444	1405.2	35.3	-5.31	1.87169e+06	47028.7	-1369.9	0	0	431642	431812	-	VAV66683.1
PPRCHA0_0597	protein_coding	nadE_2	NAD+ synthetase	825	36.3	1	-5.21	89742.5	2432.09	-35.3	0	0	431944	433380	-	VAV66684.1
PPRCHA0_0598	protein_coding	pncB_2	nicotinate phosphoribosyltransferase	1212	58	6.1	-3.26	210981	22010.5	-52	0	0	433377	434462	-	VAV66685.1
PPRCHA0_0599	protein_coding		transcriptional regulator, LysR family	900	13.4	1	-3.81	36157.5	2575.24	-12.4	0.0037	0.00665	3847543	3847845	+	VAV69714.1
PPRCHA0_0600	protein_coding	pcd	piperideine-6-carboxylate dehydrogenase	1488	21.9	2.6	-3.07	97894.1	11695.8	-19.3	0	0	434834	435928	+	VAV66686.1
PPRCHA0_0601	protein_coding		FAD dependent oxidoreductase	1281	53.5	12.9	-2.05	205443	49557.3	-40.6	0.0008	0.00155	3544494	3544985	-	VAV69461.1
PPRCHA0_0602	protein_coding	livJ	branched-chain amino acid ABC transporter, periplasmic branched-chain amino acid-binding protein LivJ	1134	63.1	12.3	-2.35	214499	41942.5	-50.7	0	0	435911	437323	-	VAV66687.1
PPRCHA0_0603	protein_coding	livH	high-affinity branched-chain amino acid ABC transporter, permease protein LivH	912	5	0.6	-3.06	13545.4	1628.18	-4.4	0.19	0.24668	5331249	5331896	-	VAV71003.1
PPRCHA0_0604	protein_coding	livM	high-affinity branched-chain amino acid ABC transporter, permease protein LivM	1293	20.7	6.7	-1.63	80336.1	25991.8	-14	0.009	0.0154	4044084	4044365	+	VAV69889.1
PPRCHA0_0605	protein_coding	livG	high affinity branched-chain amino acid ABC transporter, ATP-binding protein LivG	870	33.2	2.1	-4.01	86589.8	5392.97	-31.1	0	0	437481	438380	-	VAV66688.1
PPRCHA0_0606	protein_coding	livF	high affinity branched-chain amino acid ABC transporter, ATP-binding protein LivF	714	88.6	3	-4.86	189732	6512.72	-85.5	0	0	438491	440212	+	VAV66689.1
PPRCHA0_0607	protein_coding		serine 3-dehydrogenase	765	229.7	3.8	-5.91	527096	8792.48	-225.8	0	0	440248	441435	+	VAV66690.1
PPRCHA0_0608	protein_coding		cation diffusion facilitator family transporter	903	1438.7	33.4	-5.43	3.89746e+06	90424.9	-1405.3	0	0	441439	441945	-	VAV66691.1
PPRCHA0_0609	protein_coding		N-acylglucosamine 2-epimerase	1137	427.6	42.5	-3.33	1.45845e+06	145014	-385.1	0	0	442014	442568	-	VAV66692.1
PPRCHA0_0610	protein_coding	ureJ	urease accessory protein UreJ	570	21.4	9.1	-1.24	36642.9	15516.6	-12.4	0.37	0.43924	5794300	5794521	+	VAV71452.1
PPRCHA0_0611	protein_coding	ureG	urease accessory protein UreG	612	69.3	9.2	-2.91	127196	16910	-60.1	0.034	0.05232	4493182	4494789	+	VAV70287.1
PPRCHA0_0612	protein_coding	ureF	urease accessory protein UreF	672	21.9	0.9	-4.54	44099.1	1894.11	-20.9	0.0007	0.00136	3520578	3521171	-	VAV69439.1
PPRCHA0_0613	protein_coding	ureE	urease accessory protein UreE	498	20.7	5.5	-1.91	30956.3	8260.62	-15.2	0.075	0.10855	4830122	4830919	+	VAV70540.1
PPRCHA0_0614	protein_coding	desT	unsaturated fatty acid biosynthesis transcriptional regulator DesT	630	413.9	18.2	-4.51	782347	34320.7	-395.8	0	0	442706	444112	-	VAV66693.1
PPRCHA0_0615	protein_coding		hypothetical protein	465	503.2	20.9	-4.59	701978	29223.2	-482.3	0	0	444444	445898	+	VAV66694.1
PPRCHA0_0616	protein_coding		AsmA family protein	2073	44.5	5.3	-3.07	276722	32986.5	-39.2	0	0	446038	447858	+	VAV66695.1
PPRCHA0_0617	protein_coding		bacterioferritin family protein	528	2.4	4.4	0.88	3833.8	7044.58	2	0.31	0.37504	5700253	5700837	-	VAV71357.1
PPRCHA0_0618	protein_coding		transcriptional regulator, LysR family	909	52.8	1	-5.66	144094	2841.16	-51.8	0.019	0.03064	4304632	4304919	-	VAV70101.1
PPRCHA0_0619	protein_coding		flavin reductase	636	5.1	3	-0.77	9705.5	5682.33	-2.1	0.6	0.65997	6261564	6262316	+	VAV71876.1
PPRCHA0_0620	protein_coding	sugE_2	quaternary ammonium compound-resistance protein SugE	303	44.7	7.9	-2.5	40636.4	7164.3	-36.8	0.2	0.25775	5364250	5364624	+	VAV71035.1
PPRCHA0_0621	protein_coding	lipA1	triacylglycerol lipase	888	40.6	2.4	-4.09	108146	6363.46	-38.2	0	0	448128	448568	-	VAV66696.1
PPRCHA0_0622	protein_coding		integral membrane protein, DUF6 family	903	11.6	11.6	-0.01	31512.6	31381.8	0	0.99	1	6653592	6653945	-	VAV72247.1
PPRCHA0_0623	protein_coding		transcriptional regulator, AraC family	786	236.8	10.5	-4.5	558334	24756.9	-226.3	0	0	448838	451288	+	VAV66697.1
PPRCHA0_0624	protein_coding		phosphate starvation-inducible protein PsiF	297	41.4	1.8	-4.5	36881.9	1628.18	-39.6	0.008	0.01378	4018602	4019690	-	VAV69865.1
PPRCHA0_0625	protein_coding		hemolysin secretion/activation protein, ShlB/FhaC/HecB family	1701	70.4	5.4	-3.72	359238	27321.5	-65	0	0	451509	455126	+	VAV66698.1
PPRCHA0_0626	protein_coding		adhesin/hemagglutinin, HecA family	9621	89.4	3926.8	5.46	2581193	1.13339e+08	3837.3	0	0	455123	456496	+	VAV66699.1
PPRCHA0_0627	protein_coding		putative lipoprotein	834	14.4	3	-2.28	36111.4	7433.29	-11.5	0.03	0.04674	4425269	4425976	+	VAV70232.1
PPRCHA0_0628	protein_coding		putative lipoprotein	459	12.3	16.6	0.43	16925.9	22855.2	4.3	0.73	0.78676	6389307	6390497	+	VAV71993.1
PPRCHA0_0629	protein_coding		hypothetical protein	180	0.3	4.8	3.98	163.6	2575.24	4.5	0.22	0.27971	5433473	5434690	-	VAV71101.1
PPRCHA0_0630	protein_coding		putative membrane protein	1008	638.7	39.3	-4.02	1.93133e+06	118785	-599.4	0	0	456683	457693	+	VAV66700.1
PPRCHA0_0631	protein_coding		heat shock protein, Hsp70 family	1263	1020.4	26.5	-5.27	3.86626e+06	100544	-993.9	0	0	457697	458299	+	VAV66701.1
PPRCHA0_0632	protein_coding	cbpA	curved DNA-binding protein	939	415.5	8.6	-5.59	1.17058e+06	24360.6	-406.9	0	0	458336	460216	-	VAV66702.1
PPRCHA0_0633	protein_coding		putative chaperone modulatory protein CbpM	300	455.7	11.4	-5.32	410127	10274.5	-444.3	0	0	460511	460765	+	VAV66703.1
PPRCHA0_0634	protein_coding		sensor histidine kinase	1131	23.2	3.4	-2.78	78832.9	11490.5	-19.8	0.0037	0.00665	3847875	3848045	+	VAV69715.1
PPRCHA0_0635	protein_coding	ureC	urease, alpha subunit	1698	36.8	3.7	-3.31	187670	18923.8	-33.1	0	0	460801	461370	+	VAV66704.1
PPRCHA0_0636	protein_coding	ureB	urease, beta subunit	303	94.2	40.3	-1.22	85646	36669.2	-53.9	0.22	0.27971	5434820	5435734	-	VAV71102.1
PPRCHA0_0637	protein_coding	ttr	acetyltransferase, tabtoxin resistance protein	531	75.6	5.4	-3.82	120370	8523.49	-70.2	0.0011	0.0021	3602659	3604305	-	VAV69507.1
PPRCHA0_0638	protein_coding		acetyltransferase, GNAT family	531	14.7	5.6	-1.39	23486.3	8938.69	-9.1	0.52	0.58518	6099592	6100050	+	VAV71732.1
PPRCHA0_0639	protein_coding	ureA	urease, gamma subunit	300	4.3	1.6	-1.4	3910.3	1481.97	-2.7	0.86	0.90821	6502714	6504993	-	VAV72105.1
PPRCHA0_0640	protein_coding	ureD	urease accessory protein UreD	837	14.2	1.6	-3.14	35680.6	4057.21	-12.6	0.1	0.14066	4912258	4913163	-	VAV70615.1
PPRCHA0_0641	protein_coding	urtE	urea ABC transporter, ATP-binding protein UrtE	696	2.1	0.7	-1.69	4395.2	1362.25	-1.5	0.43	0.50145	5912232	5912693	-	VAV71555.1
PPRCHA0_0642	protein_coding	urtD	urea ABC transporter, ATP-binding protein UrtD	858	10.3	11.4	0.14	26625.1	29361.8	1.1	0.99	1	6653917	6655218	-	VAV72248.1
PPRCHA0_0643	protein_coding	urtC	urea ABC transporter, permease protein UrtC	1077	89.1	19.9	-2.16	287872	64256.6	-69.2	0.13	0.17658	5108019	5109371	-	VAV70795.1
PPRCHA0_0644	protein_coding	urtB	urea ABC transporter, permease protein UrtB	1500	30.1	0.6	-5.57	135404	2844.22	-29.5	0	0	461452	462816	-	VAV66705.1
PPRCHA0_0645	protein_coding	urtA	urea ABC transporter, periplasmic urea-binding protein	1263	20.5	6.2	-1.73	77632.5	23362	-14.3	0.11	0.15273	4997203	4997535	-	VAV70688.1
PPRCHA0_0646	protein_coding		hypothetical protein	297	195.8	11.8	-4.05	174457	10496.6	-184	0.013	0.02158	4157523	4157936	+	VAV69978.1
PPRCHA0_0647	protein_coding		iron-chelate uptake ABC transporter, FeCT family, permease protein	1008	31.3	1.4	-4.45	94528.5	4326.2	-29.8	0	0	462924	463673	+	VAV66706.1
PPRCHA0_0648	protein_coding		iron-chelate ABC transporter, FeCT family, periplasmic iron-chelate-binding protein	957	109.4	10375.7	6.57	314051	2.97887e+07	10266.3	0.0002	0.00041	3306204	3307652	+	VAV69265.1
PPRCHA0_0649	protein_coding		iron-chelate ABC transporter, FeCT family, ATP-binding protein	786	23.7	2.2	-3.44	55869.7	5150.47	-21.5	0.0082	0.01411	4023172	4023981	-	VAV69870.1
PPRCHA0_0650	protein_coding		TonB-dependent outermembrane receptor	2127	60.1	6.6	-3.19	383517	42016.8	-53.5	0	0	463670	464242	+	VAV66707.1
PPRCHA0_0651	protein_coding		PepSY-associated membrane protein	1380	71.1	3.2	-4.46	294550	13408	-67.9	0	0	464647	466329	+	VAV66708.1
PPRCHA0_0652	protein_coding	oprC	TonB-dependent outermembrane copper receptor OprC	2130	35.7	140.4	1.98	227903	896972	104.7	0.0027	0.00493	3793473	3794651	-	VAV69662.1
PPRCHA0_0653	protein_coding		hypothetical protein	408	0.3	0	-0.42	409.7	0	-0.3	0.2	0.25775	5364729	5366156	-	VAV71036.1
PPRCHA0_0654	protein_coding		hypothetical protein	492	461.4	56	-3.04	681095	82694.5	-405.4	0.0001	0.00021	3192998	3193798	+	VAV69173.1
PPRCHA0_0655	protein_coding		hypothetical protein	396	662.1	33.1	-4.32	786560	39318.8	-629	0	0	466459	467928	+	VAV66709.1
PPRCHA0_0656	protein_coding		putative addiction module antidote protein	288	1714.9	143.3	-3.58	1.48166e+06	123835	-1571.6	0	0	468004	468969	+	VAV66710.1
PPRCHA0_0657	protein_coding		putative addiction module killer protein	300	87.7	2.2	-5.29	78933.1	2016.89	-85.5	0	0	469041	469892	+	VAV66711.1
PPRCHA0_0658	protein_coding	cobK	precorrin-6A reductase	726	103.1	1.9	-5.79	224586	4057.21	-101.3	0	0	469889	470719	+	VAV66712.1
PPRCHA0_0659	protein_coding	cbiD	cobalamin biosynthesis protein CbiD	1095	9.2	1.6	-2.56	30385.9	5150.47	-7.7	0.0074	0.01279	4004805	4005983	+	VAV69854.1
PPRCHA0_0660	protein_coding	cobL	precorrin-6y C5,15-methyltransferase	1212	233.7	10.2	-4.52	849772	36944.3	-223.5	0	0	470800	472323	+	VAV66713.1
PPRCHA0_0661	protein_coding		nitrite reductase family protein NirA	1311	97.2	12.3	-2.99	382425	48268.2	-85	0	0	472447	473979	+	VAV66714.1
PPRCHA0_0662	protein_coding	cobH	precorrin-8X methylmutase	624	497	11.3	-5.46	930458	21107.3	-485.8	0	0	474136	475548	+	VAV66715.1
PPRCHA0_0663	protein_coding	cobI	precorrin-2 C(20)-methyltransferase	729	578.9	4	-7.19	1.26597e+06	8681.94	-574.9	0	0	475559	476764	+	VAV66716.1
PPRCHA0_0664	protein_coding	cobJ	CbiG protein/precorrin-3B C17-methyltransferase	1719	346.4	13.6	-4.67	1.78641e+06	70336.2	-332.8	0	0	476775	477575	+	VAV66717.1
PPRCHA0_0665	protein_coding		hypothetical protein	441	146.7	5.3	-4.78	194133	7047.64	-141.4	0	0	477777	478748	+	VAV66718.1
PPRCHA0_0666	protein_coding		Hypothetical protein	543	1.8	3.2	0.88	2869.2	5273.25	1.5	0.43	0.50145	5912713	5913831	-	VAV71556.1
PPRCHA0_0667	protein_coding		Hypothetical protein	450	56.9	3.5	-4.02	76792.9	4738.33	-53.4	0.0008	0.00155	3545144	3546271	-	VAV69462.1
PPRCHA0_0668	protein_coding		putative lipoprotein	675	811.7	14.9	-5.77	1.64363e+06	30189.1	-796.8	0	0	478745	479182	+	VAV66719.1
PPRCHA0_0669	protein_coding		Hypothetical protein	906	10.9	1565.4	7.17	29504.8	4.25483e+06	1554.6	0	0	479459	481291	+	VAV66720.1
PPRCHA0_0670	protein_coding		membrane protein, MarC family	594	26.8	11.2	-1.25	47712.9	20010.9	-15.5	0.32	0.38607	5719567	5719875	+	VAV71379.1
PPRCHA0_0671	protein_coding	retS	sensor histidine kinase/response regulator RetS	2784	129.1	7.8	-4.04	1.078e+06	65313.7	-121.3	0	0	481341	483854	+	VAV66721.1
PPRCHA0_0672	protein_coding	purD	phosphoribosylamine-glycine ligase	1287	61.8	39.6	-0.64	238692	152967	-22.2	0.39	0.46049	5848549	5849412	-	VAV71496.1
PPRCHA0_0673	protein_coding	purH	phosphoribosylaminoimidazolecarboxamide formyltransferase/IMP cyclohydrolase	1605	42.9	3.1	-3.78	206622	15015.9	-39.8	0	0	484114	484911	+	VAV66722.1
PPRCHA0_0674	protein_coding	fis	DNA-binding protein Fis	318	1.2	7.9	2.72	1152.5	7579.5	6.7	0.0092	0.01571	4048481	4050055	+	VAV69893.1
PPRCHA0_0675	protein_coding	dusB	tRNA-dihydrouridine synthase B	1011	43.8	3.6	-3.6	132878	10982.1	-40.2	0.0005	0.00099	3478071	3479207	+	VAV69397.1
PPRCHA0_0676	protein_coding		hypothetical protein	1296	898.9	40	-4.49	3.49475e+06	155577	-858.8	0	0	485057	486019	+	VAV66723.1
PPRCHA0_0677	protein_coding	prmA	ribosomal protein L11 methyltransferase	876	645.2	27.2	-4.57	1695503	71465.4	-618	0	0	486012	486746	+	VAV66724.1
PPRCHA0_0678	protein_coding	accC_2	acetyl-CoA carboxylase, biotin carboxylase subunit	1359	39.8	4.1	-3.29	162237	16637.9	-35.7	0.031	0.04809	4442586	4442999	+	VAV70247.1
PPRCHA0_0679	protein_coding	accB	acetyl-CoA carboxylase, biotin carboxyl carrier protein	459	0.5	4.1	3.02	702.4	5682.33	3.6	0.063	0.09245	4749750	4751642	-	VAV70483.1
PPRCHA0_0680	protein_coding	aroQ	3-dehydroquinate dehydratase	450	1.6	6.3	1.99	2147.2	8526.55	4.7	0.19	0.24668	5332063	5332800	-	VAV71004.1
PPRCHA0_0681	protein_coding		methyl-accepting chemotaxis protein	1959	27.1	2.2	-3.62	159501	12995.9	-24.9	0	0	486796	488712	-	VAV66725.1
PPRCHA0_0682	protein_coding		response regulator/GGDEF domain protein	1665	171.6	2212.1	3.69	857369	1.10494e+07	2040.4	0.16	0.21167	5229677	5230369	-	VAV70913.1
PPRCHA0_0683	protein_coding		hypothetical protein	1065	641.7	23.5	-4.77	2.05019e+06	75095.5	-618.2	0	0	488850	489557	-	VAV66726.1
PPRCHA0_0684	protein_coding		hydrolase, NUDIX family	534	699.6	33.9	-4.37	1.12082e+06	54300.5	-665.7	0	0	489554	490348	-	VAV66727.1
PPRCHA0_0685	protein_coding	yciH	putative translation initiation factor SUI1	369	805.9	83.5	-3.27	892155	92461.8	-722.4	0	0	490345	490803	-	VAV66728.1
PPRCHA0_0686	protein_coding	speA	arginine 2-monooxygenase	1911	1127.6	58.5	-4.27	6.46465e+06	335553	-1069.1	0	0	490814	491095	-	VAV66729.1
PPRCHA0_0687	protein_coding		MATE efflux family protein	1344	25.3	4.2	-2.6	102210	16895.2	-21.2	0.0006	0.00117	3497598	3499160	+	VAV69417.1
PPRCHA0_0688	protein_coding		putative membrane protein	291	67.3	2.9	-4.51	58718.6	2575.24	-64.3	0	0	491121	491453	-	VAV66730.1
PPRCHA0_0689	protein_coding		hypothetical protein	303	29.9	4.2	-2.84	27170	3788.22	-25.7	0.017	0.0276	4278561	4279325	-	VAV70069.1
PPRCHA0_0690	protein_coding	smtA	SmtA protein	747	31.7	500.7	3.98	70967.7	1.12216e+06	469.1	0	0	491455	491847	-	VAV66731.1
PPRCHA0_0691	protein_coding		putative lipoprotein	606	40.7	1	-5.29	74048.2	1894.11	-39.7	0	0	491928	493532	-	VAV66732.1
PPRCHA0_0692	protein_coding		putative lipoprotein	555	88.2	14.9	-2.57	146912	24749.3	-73.4	0.0001	0.00021	3193954	3194445	+	VAV69174.1
PPRCHA0_0693	protein_coding		hypothetical protein	2016	71.3	659.3	3.21	431386	3.98742e+06	588	0	0	493529	494152	-	VAV66733.1
PPRCHA0_0694	protein_coding		sensory box histidine kinase	2766	24.4	4.3	-2.5	202348	35707.9	-20.1	0.0013	0.00246	3641108	3643573	-	VAV69536.1
PPRCHA0_0695	protein_coding		TadE family protein	435	191.8	19.6	-3.29	250326	25573.5	-172.2	0	0	494152	494922	-	VAV66734.1
PPRCHA0_0696	protein_coding		peptidase, A24 family	465	10.9	0.4	-4.82	15146.8	534.92	-10.5	0.11	0.15273	4997601	4998416	-	VAV70689.1
PPRCHA0_0697	protein_coding		DNA-binding response regulator, LuxR family	789	48.5	7.5	-2.7	114683	17704.7	-41	0.0007	0.00136	3521598	3522389	+	VAV69440.1
PPRCHA0_0698	protein_coding		hypothetical protein	267	0.4	1.9	2.29	304.1	1481.97	1.5	0.46	0.5291	5980509	5981387	-	VAV71617.1
PPRCHA0_0699	protein_coding		tetratricopeptide repeat domain lipoprotein	732	8.3	7.7	-0.11	18270	16903.8	-0.6	0.94	0.97608	6606499	6607080	-	VAV72201.1
PPRCHA0_0700	protein_coding		type II secretion system protein F domain protein	882	40.8	7.2	-2.5	108009	19070	-33.6	0.0001	0.00021	3194494	3194712	-	VAV69175.1
PPRCHA0_0701	protein_coding		type II secretion system protein F domain protein	879	10.5	46.2	2.14	27608.7	121783	35.7	0.27	0.33301	5585664	5586233	-	VAV71246.1
PPRCHA0_0702	protein_coding		type II/IV secretion system protein	1272	31.2	2.9	-3.44	119212	10955.6	-28.4	0.0014	0.00263	3667337	3668518	-	VAV69553.1
PPRCHA0_0703	protein_coding		hypothetical protein	1185	49	2.5	-4.27	174313	9064.53	-46.5	0	0	495078	495353	+	VAV66735.1
PPRCHA0_0704	protein_coding		type II and III secretion system protein	1251	14	1.8	-2.95	52477.8	6781.71	-12.2	0	0	495477	495899	+	VAV66736.1
PPRCHA0_0705	protein_coding	cpaB	Flp pilus assembly protein CpaB	933	114.2	389.7	1.77	319570	1.09089e+06	275.6	0.02	0.03214	4311798	4312391	+	VAV70111.1
PPRCHA0_0706	protein_coding		Flp/Fap pilin component family protein	204	0.7	11.9	4.06	438.7	7310.51	11.2	0.21	0.26895	5400797	5401636	-	VAV71069.1
PPRCHA0_0707	protein_coding		putative response regulator recevier domain protein	408	19.8	6.2	-1.68	24210.9	7579.5	-13.6	0.31	0.37504	5701044	5701277	+	VAV71358.1
PPRCHA0_0708	protein_coding		POTRA domain protein, ShlB-type	1674	61.5	7	-3.14	308804	35030	-54.5	0	0	495910	496782	+	VAV66737.1
PPRCHA0_0709	protein_coding		putative lipoprotein	1611	296.3	14.4	-4.36	1.43225e+06	69687.4	-281.9	0	0	496843	497463	-	VAV66738.1
PPRCHA0_0710	protein_coding		Hypothetical protein	447	241.4	32	-2.92	323694	42886.5	-209.4	0	0	497529	499211	-	VAV66739.1
PPRCHA0_0711	protein_coding		MaoC-like protein	852	151.9	1.6	-6.53	388323	4203.42	-150.3	0	0	499320	500180	-	VAV66740.1
PPRCHA0_0712	protein_coding		oxidoreductase, short chain dehydrogenase/reductase family protein	1350	36	13.4	-1.43	145667	54084.6	-22.6	0.014	0.02306	4195766	4196239	+	VAV70007.1
PPRCHA0_0713	protein_coding		putative acetyl-CoA acetyltransferase	1275	162	14	-3.54	619506	53380.7	-148	0	0	500311	501990	-	VAV66741.1
PPRCHA0_0714	protein_coding		methyl-accepting chemotaxis protein	1944	98.1	82.9	-0.24	572027	483625	-15.2	0.69	0.74705	6351777	6352205	-	VAV71962.1
PPRCHA0_0715	protein_coding		RIO1 family serine kinase	894	571.4	12.2	-5.56	1.53259e+06	32597.8	-559.3	0	0	502247	502624	-	VAV66742.1
PPRCHA0_0716	protein_coding	cueR	Cu(I)-responsive transcriptional regulator	402	169.9	0.4	-8.58	204864	534.92	-169.4	0	0	502716	504056	-	VAV66743.1
PPRCHA0_0717	protein_coding		copper-exporting ATPase	2394	55.8	2.6	-4.45	401000	18377.7	-53.3	0	0	504114	504644	-	VAV66744.1
PPRCHA0_0718	protein_coding		hypothetical protein	381	604.8	19	-4.99	691268	21769.5	-585.7	0	0	504844	505551	-	VAV66745.1
PPRCHA0_0719	protein_coding		putative copper chaperone CopZ	195	106.4	3.2	-5.04	62263.3	1894.11	-103.2	0	0	505553	507289	-	VAV66746.1
PPRCHA0_0720	protein_coding		drug resistance transporter, Bcr/CflA family	1194	825.8	30	-4.78	2.95799e+06	107398	-795.8	0	0	507500	509719	-	VAV66747.1
PPRCHA0_0721	protein_coding		hypothetical protein	174	439.5	5.4	-6.34	229400	2841.16	-434	0	0	510019	510240	+	VAV66748.1
PPRCHA0_0722	protein_coding		zinc-binding alcohol dehydrogenase family protein	1011	95.1	2.9	-5.06	288581	8672.76	-92.3	0	0	510282	511061	+	VAV66749.1
PPRCHA0_0723	protein_coding		antibiotic biosynthesis monooxygenase domain protein	291	49.8	7.6	-2.71	43496.7	6629.38	-42.2	0.0034	0.00614	3835178	3835543	+	VAV69700.1
PPRCHA0_0724	protein_coding		transcriptional regulator, LysR family	909	22.5	2.2	-3.33	61229.1	6077.16	-20.2	0	0	511249	512517	+	VAV66750.1
PPRCHA0_0725	protein_coding		MFS transporter, aromatic acid:H+ symporter (AAHS) family	1374	8.7	4	-1.13	35947.5	16372	-4.7	0.31	0.37504	5702013	5703524	+	VAV71359.1
PPRCHA0_0726	protein_coding	add	adenosine deaminase	951	1113.5	54.1	-4.36	3.17671e+06	154287	-1059.4	0	0	512639	515074	-	VAV66751.1
PPRCHA0_0727	protein_coding		oxidoreductase, 2OG-Fe(II) oxygenase family	963	52.2	2.5	-4.37	150752	7290.14	-49.7	0	0	515327	516352	+	VAV66752.1
PPRCHA0_0728	protein_coding		lipoprotein, Bmp family	1080	124.5	3.7	-5.07	403335	12048.8	-120.8	0	0	516352	516918	+	VAV66753.1
PPRCHA0_0729	protein_coding		sodium/calcium exchanger family protein	1086	179	12	-3.89	583205	39224.1	-167	0	0	516915	517538	+	VAV66754.1
PPRCHA0_0730	protein_coding		hypothetical protein	1005	63.5	1.2	-5.76	191469	3522.29	-62.3	0	0	517535	518065	+	VAV66755.1
PPRCHA0_0731	protein_coding		amidohydrolase family protein	1356	51.2	3.7	-3.78	208328	15159	-47.5	0.0001	0.00021	3194775	3196202	-	VAV69176.1
PPRCHA0_0732	protein_coding		short chain dehydrogenase/reductase family protein	681	238.8	5.6	-5.4	487792	11520	-233.1	0	0	518080	519831	+	VAV66756.1
PPRCHA0_0733	protein_coding		hypothetical protein	429	14.7	13.8	-0.1	18964.3	17728.1	-1	0.94	0.97608	6607080	6608990	-	VAV72202.1
PPRCHA0_0734	protein_coding		ABC transporter, permease protein	924	33.8	2.8	-3.58	93605.6	7845.43	-30.9	0	0	519863	520354	+	VAV66757.1
PPRCHA0_0735	protein_coding		ABC transporter, permease protein	1104	8.2	3.6	-1.18	27247.5	12051.9	-4.6	0.24	0.30189	5491538	5492206	-	VAV71158.1
PPRCHA0_0736	protein_coding		ABC transporter, ATP-binding protein	1563	122.4	8	-3.94	573725	37392.1	-114.4	0.0002	0.00041	3307931	3310480	+	VAV69266.1
PPRCHA0_0737	protein_coding		hypothetical protein	579	9.5	1.1	-3.13	16547.5	1894.11	-8.4	0.016	0.0261	4256263	4257162	-	VAV70052.1
PPRCHA0_0738	protein_coding		transcriptional regulator, TetR family	666	28.5	5.6	-2.34	56981.9	11248	-22.9	0.021	0.03364	4322435	4322860	+	VAV70124.1
PPRCHA0_0739	protein_coding	yicE	high-affinity xanthine transporter, NCS2 family, YicE	1392	18.5	4	-2.22	77186.9	16526.9	-14.5	0.11	0.15273	4998725	4998877	+	VAV70690.1
PPRCHA0_0740	protein_coding		transcriptional regulator, LysR family	918	607.2	2026.4	1.74	1.67214e+06	5.58057e+06	1419.2	0.25	0.31268	5525689	5526210	-	VAV71185.1
PPRCHA0_0741	protein_coding		beta-alanine-pyruvate transaminase	1347	460.8	37.7	-3.61	1.86191e+06	152257	-423.1	0	0	520500	521600	+	VAV66758.1
PPRCHA0_0742	protein_coding	mmsA_1	methylmalonate-semialdehyde dehydrogenase (acylating)	1491	224.9	8.8	-4.67	1.00602e+06	39525.7	-216.1	0	0	521611	523191	+	VAV66759.1
PPRCHA0_0743	protein_coding		hypothetical protein	219	1510.6	139.1	-3.44	992432	91385.6	-1371.5	0	0	523540	527988	+	VAV66760.1
PPRCHA0_0744	protein_coding	recC	exodeoxyribonuclease V, gamma subunit	3450	4	4.4	0.12	41705	45332.3	0.4	0.9	0.94396	6549732	6551099	+	VAV72149.1
PPRCHA0_0745	protein_coding	recB	exodeoxyribonuclease V, beta subunit	3690	1.4	1.8	0.37	15538.5	20014	0.4	0.73	0.78676	6390722	6392392	+	VAV71994.1
PPRCHA0_0746	protein_coding	recD	exodeoxyribonuclease V, alpha subunit	2079	1.7	3.9	1.21	10411.8	24074.3	2.2	0.16	0.21167	5230366	5233059	-	VAV70914.1
PPRCHA0_0747	protein_coding		hypothetical protein	690	109.9	2.6	-5.39	227492	5416.4	-107.3	0	0	528022	529440	+	VAV66761.1
PPRCHA0_0748	protein_coding		diguanylate cyclase (GGDEF) domain protein, YfiN family	1266	267.5	12.2	-4.45	1.01603e+06	46408.8	-255.3	0	0	529651	530718	+	VAV66762.1
PPRCHA0_0749	protein_coding		OmpA family lipoprotein	501	1574.7	163.5	-3.27	2.3668e+06	245741	-1411.2	0	0	531075	532343	-	VAV66763.1
PPRCHA0_0750	protein_coding		transcriptional regulator, LysR family	948	209.7	1.9	-6.75	596528	5542.24	-207.8	0	0	532463	533362	+	VAV66764.1
PPRCHA0_0751	protein_coding	mmsA_2	methylmalonate-semialdehyde dehydrogenase (acylating)	1524	13.1	7.4	-0.83	59998.2	33723.6	-5.7	0.27	0.33301	5586369	5588417	-	VAV71247.1
PPRCHA0_0752	protein_coding	mmsB	3-hydroxyisobutyrate dehydrogenase	885	66.2	3.8	-4.11	175878	10154.7	-62.4	0	0	533330	533821	-	VAV66765.1
PPRCHA0_0753	protein_coding		RES domain protein	516	1072	40.7	-4.72	1.6594e+06	63017.8	-1031.3	0	0	534013	534459	-	VAV66766.1
PPRCHA0_0754	protein_coding		toxin-antitoxin system antitoxin component, TIGR02293 family	483	3319.1	63.2	-5.71	4.80941e+06	91588.7	-3255.9	0	0	534522	534971	-	VAV66767.1
PPRCHA0_0755	protein_coding		hypothetical protein	342	18.2	15.2	-0.27	18708.5	15568.1	-3.1	0.77	0.82351	6435117	6435554	+	VAV72036.1
PPRCHA0_0756	protein_coding	kynB	arylformamidase	651	14.7	3.9	-1.93	28800.7	7576.44	-10.9	0.012	0.02007	4135907	4136968	+	VAV69961.1
PPRCHA0_0757	protein_coding	kynA	tryptophan 2,3-dioxygenase	849	42.6	7.5	-2.5	108566	19216.2	-35.1	0.011	0.0185	4098025	4099095	+	VAV69932.1
PPRCHA0_0758	protein_coding		transcriptional regulator, GntR family/aminotransferase, classes I and II	1497	17.3	1.7	-3.36	77876.2	7579.5	-15.7	0	0	534997	536223	-	VAV66768.1
PPRCHA0_0759	protein_coding		benzoate transporter family protein	1206	155.9	4.6	-5.09	564088	16583.4	-151.3	0	0	536223	536951	-	VAV66769.1
PPRCHA0_0760	protein_coding	aroP_2	aromatic amino acid transport protein AroP	1398	174.2	5.6	-4.95	730647	23637.2	-168.6	0	0	536948	537421	-	VAV66770.1
PPRCHA0_0761	protein_coding	antC	anthranilate dioxygenase reductase	1020	32.4	4.4	-2.89	99098.7	13384.6	-28	0.0004	0.00079	3434855	3436480	+	VAV69360.1
PPRCHA0_0762	protein_coding	antB	anthranilate 1,2-dioxygenase, small subunit	489	36.7	12.1	-1.6	53867.1	17731.2	-24.6	0.16	0.21167	5233117	5235189	-	VAV70915.1
PPRCHA0_0763	protein_coding	antA	anthranilate 1,2-dioxygenase, large subunit	1386	132.1	13782.2	6.71	549070	5.73065e+07	13650.2	0	0	537418	538614	-	VAV66771.1
PPRCHA0_0764	protein_coding		transcriptional regulator, AraC family	936	87.2	11.8	-2.89	244836	33140.3	-75.4	0.0001	0.00021	3196470	3198143	+	VAV69177.1
PPRCHA0_0765	protein_coding		transcriptional regulator, AsnC family	471	61.7	10.2	-2.59	87135	14477.9	-51.4	0.0009	0.00173	3565801	3567582	+	VAV69479.1
PPRCHA0_0766	protein_coding	kynU	kynureninase	1248	17.6	3	-2.53	65850.5	11364.7	-14.6	0.0035	0.00631	3840718	3841725	+	VAV69706.1
PPRCHA0_0767	protein_coding		amino acid permease, APC family	1401	16.7	2.3	-2.89	70273.2	9470.55	-14.5	0.0006	0.00117	3499492	3500679	+	VAV69418.1
PPRCHA0_0768	protein_coding		transcriptional regulator, MerR family	369	0.2	1.5	2.57	275.1	1628.18	1.2	0.51	0.57689	6082654	6084366	-	VAV71714.1
PPRCHA0_0769	protein_coding		NAD(P)H dehydrogenase, quinone family	573	0.2	1.7	3.4	269.3	2841.16	1.5	0.3	0.36452	5668643	5669641	+	VAV71326.1
PPRCHA0_0770	protein_coding		transcriptional regulator, LysR family	879	41.9	77	0.88	110576	203073	35.1	0.45	0.52013	5953008	5954015	-	VAV71593.1
PPRCHA0_0771	protein_coding		putative membrane protein	762	33.3	3.2	-3.38	76081.6	7310.51	-30.1	0.001	0.00192	3586884	3587555	-	VAV69495.1
PPRCHA0_0772	protein_coding		antibiotic biosynthesis monooxygenase domain protein	312	15.2	6.5	-1.23	14188.2	6050.67	-8.7	0.97	1	6655375	6655863	+	VAV72249.1
PPRCHA0_0773	protein_coding	mdaB	NAD(P)H dehydrogenase, quinone family	588	61	6.7	-3.19	107666	11759.5	-54.4	0.0011	0.0021	3604512	3604736	+	VAV69508.1
PPRCHA0_0774	protein_coding		transcriptional regulator, LysR family	909	0.4	5.4	3.83	1029.3	14627.1	5	0.0012	0.00228	3622268	3623368	-	VAV69519.1
PPRCHA0_0775	protein_coding	ggt_2	gamma-glutamyltransferase	1665	31.9	6.8	-2.24	159265	33810.7	-25.1	0.013	0.02158	4158020	4158766	+	VAV69979.1
PPRCHA0_0776	protein_coding		inorganic anion transporter, SulP family	1443	281.4	11.3	-4.64	1.21811e+06	48825	-270.1	0	0	538611	539096	-	VAV66772.1
PPRCHA0_0777	protein_coding		transporter, gluconate:H+ symporter family	1347	44.6	6.5	-2.79	180253	26138.1	-38.1	0	0	539093	539854	-	VAV66773.1
PPRCHA0_0778	protein_coding		transcriptional regulator, RpiR family/SIS domain protein	858	19.4	1344	6.12	49855.9	3.45942e+06	1324.6	0	0	539851	541098	-	VAV66774.1
PPRCHA0_0779	protein_coding		N-acyl-D-aspartate deacylase	1464	2.9	1.6	-0.9	12836	6898.37	-1.4	0.87	0.91767	6516710	6517147	-	VAV72118.1
PPRCHA0_0780	protein_coding		glyoxalase family protein	366	0.7	9.2	3.77	742.7	10151.7	8.6	0.022	0.03516	4335823	4336149	+	VAV70137.1
PPRCHA0_0781	protein_coding		transcriptional regulator, AraC family	1026	231.3	25.5	-3.18	712057	78520.2	-205.8	0	0	541085	542275	-	VAV66775.1
PPRCHA0_0782	protein_coding		methyl-accepting chemotaxis sensory transducer	1917	872	40	-4.45	5014594	229884	-832	0	0	542269	544611	-	VAV66776.1
PPRCHA0_0783	protein_coding		phosphoglycerate mutase family protein	675	13.5	2	-2.75	27262.5	4057.21	-11.5	0.011	0.0185	4099092	4099253	+	VAV69933.1
PPRCHA0_0784	protein_coding		hypothetical protein	579	39.6	2.3	-4.08	68717	4057.21	-37.2	0	0	544595	545275	-	VAV66777.1
PPRCHA0_0785	protein_coding		hypothetical protein	657	45.3	9	-2.33	89193	17731.2	-36.3	0.17	0.2234	5264036	5264242	-	VAV70947.1
PPRCHA0_0786	protein_coding		hypothetical protein	381	20.8	1.7	-3.65	23756.3	1894.11	-19.1	0.0023	0.00423	3768350	3769303	-	VAV69637.1
PPRCHA0_0787	protein_coding		pesticin domain protein	555	95.8	2	-5.56	159516	3376.08	-93.8	0	0	545272	545697	-	VAV66778.1
PPRCHA0_0788	protein_coding		hypothetical protein	456	20.6	2.6	-3	28225.7	3522.29	-18.1	0.15	0.1999	5189818	5191065	+	VAV70868.1
PPRCHA0_0789	protein_coding		hypothetical protein	195	0	1.6	1.39	0	947.05	1.6	1	1	6655906	6656259	-	VAV72250.1
PPRCHA0_0790	protein_coding		dolichyl-phosphate-mannose-protein mannosyltransferase	1464	26.8	3.4	-2.97	117607	15012.8	-23.4	0	0	545690	547234	-	VAV66779.1
PPRCHA0_0791	protein_coding		hypothetical protein	363	6.2	11.3	0.86	6760.8	12311.7	5.1	0.81	0.86208	6462263	6463117	-	VAV72069.1
PPRCHA0_0792	protein_coding		transcriptional regulator, HxlR family	351	36.8	2.4	-3.91	38699	2575.24	-34.3	0.048	0.07195	4607215	4607433	+	VAV70397.1
PPRCHA0_0793	protein_coding		oxidoreductase, zinc-binding dehydrogenase family	1032	6.8	3.4	-1.02	21144.8	10420.7	-3.5	0.2	0.25775	5366339	5367064	+	VAV71037.1
PPRCHA0_0794	protein_coding		hypothetical protein	516	122.1	32.1	-1.93	189020	49701.5	-90	0.119	0.16453	5044716	5046872	+	VAV70736.1
PPRCHA0_0795	protein_coding		hypothetical protein	468	126.8	3.8	-5.04	178031	5392.97	-123	0	0	547215	548171	-	VAV66780.1
PPRCHA0_0796	protein_coding		hypothetical protein	159	0.9	6.2	2.76	438.7	2963.95	5.3	0.16	0.21167	5235202	5235885	-	VAV70916.1
PPRCHA0_0797	protein_coding		hypothetical protein	354	67.9	5.6	-3.6	72117.4	5954.38	-62.3	0	0	548168	548902	-	VAV66781.1
PPRCHA0_0798	protein_coding		transcriptional regulator, AraC family	780	34.4	0.9	-5.3	80483.7	2043.38	-33.5	0	0	548968	550641	-	VAV66782.1
PPRCHA0_0799	protein_coding	eamA	O-acetylserine/cysteine export protein EamA	882	121.4	24.4	-2.31	321188	64663.3	-96.9	0.18	0.23524	5302809	5303819	+	VAV70980.1
PPRCHA0_0800	protein_coding		putative membrane protein	1638	29.2	1.8	-4.03	143733	8792.48	-27.5	0	0	550638	551183	-	VAV66783.1
PPRCHA0_0801	protein_coding		acetyltransferase, GNAT family	477	11	0.7	-4.05	15712	947.05	-10.3	0.023	0.03662	4344713	4345597	-	VAV70147.1
PPRCHA0_0802	protein_coding		endoribonuclease L-PSP family protein	369	33.5	3	-3.46	37063.8	3376.08	-30.4	0.075	0.10855	4830977	4832932	+	VAV70541.1
PPRCHA0_0803	protein_coding		hypothetical protein	651	0.3	1.9	2.68	567.5	3645.07	1.6	0.073	0.1059	4808508	4821524	-	VAV70531.1
PPRCHA0_0804	protein_coding		hypothetical protein	1692	5.8	4.8	-0.29	29569.9	24243.9	-1	0.66	0.71837	6329447	6330742	+	VAV71940.1
PPRCHA0_0805	protein_coding		transporter, BCCT family	1557	21.5	210.8	3.29	100577	984458	189.2	0	0	551180	551434	-	VAV66784.1
PPRCHA0_0806	protein_coding		renal dipeptidase family protein	1047	60.4	57.9	-0.06	189617	181860	-2.5	0.93	0.96848	6589594	6590151	-	VAV72187.1
PPRCHA0_0807	protein_coding		aldehyde dehydrogenase family protein	1449	3.6	7.5	1.06	15609.4	32475	3.9	0.44	0.51107	5927952	5928308	+	VAV71571.1
PPRCHA0_0808	protein_coding		transcriptional regulator, LysR family	873	82.4	4.6	-4.18	215872	11935.2	-77.9	0	0	551444	551716	-	VAV66785.1
PPRCHA0_0809	protein_coding		putative membrane protein	1053	34	9.6	-1.83	107259	30189.1	-24.4	0.15	0.1999	5191222	5192202	+	VAV70869.1
PPRCHA0_0810	protein_coding		putative endoribonuclease L-PSP	375	126.9	3.4	-5.24	142790	3791.28	-123.6	0	0	551685	552506	-	VAV66786.1
PPRCHA0_0811	protein_coding		FAD dependent oxidoreductase	1134	121	4.5	-4.74	411698	15428	-116.5	0	0	552482	553201	-	VAV66787.1
PPRCHA0_0812	protein_coding		DNA-binding protein	627	653.8	47	-3.8	1.22973e+06	88324.7	-606.8	0	0	553547	554317	+	VAV66788.1
PPRCHA0_0813	protein_coding		N-acetyltransferase GCN5	435	23.2	16.2	-0.52	30223	21104.2	-7	0.51	0.57689	6084404	6085195	-	VAV71715.1
PPRCHA0_0814	protein_coding		acetyltransferase, GNAT family	546	78	19.3	-2.01	127710	31644.6	-58.6	0.06	0.08838	4718928	4719326	+	VAV70460.1
PPRCHA0_0815	protein_coding		transcriptional regulator, AraC family	666	258.5	3.4	-6.25	516431	6778.65	-255.1	0	0	554369	554803	-	VAV66789.1
PPRCHA0_0816	protein_coding		DNA-binding protein	465	489.4	53.1	-3.2	682654	74139.3	-436.2	0	0	554903	555853	-	VAV66790.1
PPRCHA0_0817	protein_coding		hypothetical protein	384	0.5	3.9	2.98	567.5	4469.35	3.4	0.09	0.12877	4892978	4894651	-	VAV70594.1
PPRCHA0_0818	protein_coding		phosphoglycerate mutase	540	29.2	0.3	-6.47	47259.2	534.92	-28.8	0	0	555880	556824	-	VAV66791.1
PPRCHA0_0819	protein_coding		putative dihydroflavonol-4-reductase DfrA	1035	20.5	4.1	-2.32	63584.1	12726.9	-16.4	0.0001	0.00021	3198140	3198634	+	VAV69178.1
PPRCHA0_0820	protein_coding		hypothetical protein	417	137.6	8	-4.1	172162	10005.5	-129.6	0.101	0.14203	4973440	4974111	+	VAV70669.1
PPRCHA0_0821	protein_coding		LysR family transcriptional regulator	879	17.2	0.9	-4.22	45276.4	2429.03	-16.2	0	0	556907	557347	-	VAV66792.1
PPRCHA0_0822	protein_coding		hypothetical protein	285	54.1	8.4	-2.69	46223	7164.3	-45.7	0.067	0.09778	4782302	4782967	-	VAV70505.1
PPRCHA0_0823	protein_coding		FAD binding domain/FAD linked oxidase domain/4Fe-4S binding domain protein	2808	362	38.6	-3.23	3.04937e+06	325015	-323.4	0	0	557522	558985	-	VAV66793.1
PPRCHA0_0824	protein_coding		hypothetical protein	669	491.3	33.3	-3.88	985974	66812.3	-458	0	0	559035	562388	-	VAV66794.1
PPRCHA0_0825	protein_coding		iron-sulfur cluster-binding protein	1452	1134.4	49.8	-4.51	4.94132e+06	217061	-1084.5	0	0	562451	564193	-	VAV66795.1
PPRCHA0_0826	protein_coding		cysteine-rich domain protein	822	1242.6	82	-3.92	3.0643e+06	202096	-1160.7	0	0	564370	565980	-	VAV66796.1
PPRCHA0_0827	protein_coding	glcA	glycolate permease GlcA	1692	1054.5	52.1	-4.34	5.3527e+06	264677	-1002.4	0	0	566190	567815	-	VAV66797.1
PPRCHA0_0828	protein_coding	pdhR	pyruvate dehydrogenase complex repressor	765	2395.3	215.3	-3.48	5.49719e+06	494158	-2180	0	0	568127	568357	+	VAV66798.1
PPRCHA0_0829	protein_coding	smpB	SsrA-binding protein	387	393.2	43	-3.19	456509	49941.7	-350.2	0	0	568354	568656	+	VAV66799.1
PPRCHA0_0830	protein_coding		sodium dependent symporter, SNF family	1401	648.3	26.2	-4.63	2.72464e+06	110304	-622	0	0	568775	570712	+	VAV66800.1
PPRCHA0_0831	protein_coding		polyketide cyclase/dehydrase family protein	432	0.5	4.9	3.23	679	6363.46	4.4	0.1	0.14066	4913195	4914151	-	VAV70616.1
PPRCHA0_0832	protein_coding	rnfH	Protein RnfH	312	2940.2	193.4	-3.93	2.75206e+06	181000	-2746.9	0	0	570772	572574	-	VAV66801.1
PPRCHA0_0833	protein_coding	omlA	outer membrane lipoprotein OmlA	525	1192.9	24.1	-5.63	1.87877e+06	37947.1	-1168.8	0	0	572840	576793	-	VAV66802.1
PPRCHA0_0834	protein_coding	fur	ferric uptake regulation protein	402	0.7	17.8	4.59	894.6	21519.4	17.1	0.0086	0.01475	4035761	4036666	+	VAV69879.1
PPRCHA0_0835	protein_coding	recN	DNA repair protein RecN	1671	117.9	3.5	-5.08	591196	17474.4	-114.4	0	0	577257	578741	+	VAV66803.1
PPRCHA0_0836	protein_coding	grpE	co-chaperone GrpE	564	59.8	16.2	-1.88	101180	27470.7	-43.6	0.0004	0.00079	3436522	3437037	+	VAV69361.1
PPRCHA0_0837	protein_coding	dnaK	chaperone protein DnaK	1914	5.1	6.2	0.3	29163.1	35816.4	1.2	0.64	0.69896	6306625	6307512	+	VAV71917.1
PPRCHA0_0838	protein_coding	dnaJ	chaperone protein DnaJ	1122	32.5	4.8	-2.75	109275	16284.9	-27.6	0	0	578927	579421	-	VAV66804.1
PPRCHA0_0839	protein_coding	dapB	dihydrodipicolinate reductase	804	105.7	10.1	-3.39	254988	24337.1	-95.6	0	0	579530	580801	-	VAV66805.1
PPRCHA0_0840	protein_coding	carA	carbamoyl-phosphate synthase, small subunit	1134	0.3	3.7	3.43	1152.5	12464	3.3	0.0004	0.00079	3437327	3438031	+	VAV69362.1
PPRCHA0_0841	protein_coding	carB	carbamoyl-phosphate synthase, large subunit	3219	0.3	6	4.36	2836.3	58317.5	5.7	0	0	581051	582475	-	VAV66806.1
PPRCHA0_0842	protein_coding	greA	transcription elongation factor GreA	474	0.5	9.6	4.27	708	13662.8	9.1	0.028	0.04388	4406402	4407556	-	VAV70211.1
PPRCHA0_0843	protein_coding		hypothetical protein	402	2056.2	94.7	-4.44	2.47979e+06	114229	-1961.5	0	0	582478	583734	-	VAV66807.1
PPRCHA0_0844	protein_coding		RNA-binding protein, YhbY family	306	413.6	13.3	-4.96	379686	12171.6	-400.3	0	0	583721	585127	-	VAV66808.1
PPRCHA0_0845	protein_coding	rrmJ	ribosomal RNA large subunit methyltransferase J	627	2	10.2	2.37	3687.1	19093.4	8.2	0.032	0.04945	4458503	4459885	-	VAV70262.1
PPRCHA0_0846	protein_coding	ftsH	ATP-dependent metalloprotease FtsH	1911	28.8	21.7	-0.4	164936	124664	-7	0.48	0.54922	6020203	6020529	-	VAV71656.1
PPRCHA0_0847	protein_coding	folP	dihydropteroate synthase	777	1.5	7.1	2.24	3522.8	16614.5	5.6	0.0059	0.01031	3952569	3954335	-	VAV69813.1
PPRCHA0_0848	protein_coding	glmM	phosphoglucosamine mutase	1335	0.7	7.2	3.37	2776.8	28663.3	6.5	0	0	585285	586049	-	VAV66809.1
PPRCHA0_0849	protein_coding	tpiA	triose-phosphate isomerase	753	4	9.5	1.24	9136.6	21519.4	5.5	0.43	0.50145	5914018	5915241	-	VAV71557.1
PPRCHA0_0850	protein_coding	rimP	Ribosome maturation factor RimP	474	8	7.8	-0.04	11401.6	11078.4	-0.2	0.95	0.9843	6624475	6624888	-	VAV72218.1
PPRCHA0_0851	protein_coding	nusA	transcription termination factor NusA	1479	6.8	6.4	-0.08	30220	28570.1	-0.4	0.94	0.97608	6609041	6609505	+	VAV72203.1
PPRCHA0_0852	protein_coding	infB	Translation initiation factor IF-2	2514	0.6	7.2	3.6	4491.2	54462.1	6.6	0	0	586432	587667	+	VAV66810.1
PPRCHA0_0853	protein_coding	rbfA	ribosome-binding factor A	399	35.6	1.6	-4.49	42597	1894.11	-34	0	0	587704	588060	+	VAV66811.1
PPRCHA0_0854	protein_coding	truB	tRNA pseudouridine synthase B	915	65.7	9.5	-2.79	180417	26105.4	-56.2	0	0	588164	589000	+	VAV66812.1
PPRCHA0_0855	protein_coding	rpsO	ribosomal protein S15	267	0.3	11.8	5.11	275.1	9470.55	11.5	0.47	0.53939	6003646	6006165	-	VAV71642.1
PPRCHA0_0856	protein_coding	pnp	polyribonucleotide nucleotidyltransferase	2103	32.7	11	-1.57	206553	69679.1	-21.7	0.3	0.36452	5669684	5670703	-	VAV71327.1
PPRCHA0_0857	protein_coding		hypothetical protein	294	271.4	3.2	-6.4	239346	2841.16	-268.1	0	0	589063	589710	-	VAV66813.1
PPRCHA0_0858	protein_coding	nadC	nicotinate-nucleotide diphosphorylase	846	1045.4	17.5	-5.9	2653239	44523.8	-1027.9	0	0	589785	592478	-	VAV66814.1
PPRCHA0_0859	protein_coding		hypothetical protein	2226	166.1	9.2	-4.18	1.10918e+06	61278.4	-156.9	0	0	592790	594733	-	VAV66815.1
PPRCHA0_0860	protein_coding	ampD	N-acetyl-anhydromuramyl-L-alanine amidase AmpD	558	26.9	8.7	-1.63	45031	14597.6	-18.2	0.045	0.06768	4594074	4595069	-	VAV70380.1
PPRCHA0_0861	protein_coding	ampE	inner membrane protein AmpE	834	115.5	3.6	-5	288888	9058.41	-111.8	0	0	594745	597390	-	VAV66816.1
PPRCHA0_0862	protein_coding		methyl-accepting chemotaxis protein	2028	22.8	7.5	-1.6	138777	45769.4	-15.3	0.003	0.00545	3814869	3816329	+	VAV69680.1
PPRCHA0_0863	protein_coding		hypothetical protein	369	8	0.9	-3.23	8904.7	947.05	-7.2	0.015	0.02458	4237977	4238384	-	VAV70034.1
PPRCHA0_0864	protein_coding		hydrolase, TatD family	789	76.8	0.4	-7.58	181791	947.05	-76.4	0	0	597774	600713	+	VAV66817.1
PPRCHA0_0865	protein_coding	fruR	DNA-binding transcriptional regulator FruR	993	341.7	16.1	-4.41	1.01779e+06	47991.6	-325.5	0	0	600848	601882	+	VAV66818.1
PPRCHA0_0866	protein_coding	fruB	putative multiphosphoryl transfer protein FruB	2859	46.1	1.9	-4.59	395188	16384.2	-44.2	0	0	601884	602945	+	VAV66819.1
PPRCHA0_0867	protein_coding	fruK	1-phosphofructokinase	939	1169.4	36.9	-4.98	3.29426e+06	104083	-1132.5	0	0	602945	604069	+	VAV66820.1
PPRCHA0_0868	protein_coding	fruA	PTS system, fructose-specific IIBC component	1743	15.1	4	-1.9	79011.4	21148.6	-11.1	0.028	0.04388	4407676	4408584	+	VAV70212.1
PPRCHA0_0869	protein_coding		PhoD family protein	1539	0.6	5.2	3.05	2883.9	23802.2	4.5	0.01	0.01696	4066842	4067414	+	VAV69906.1
PPRCHA0_0870	protein_coding		flavodoxin/oxidoreductase NAD binding domain protein	2529	28.5	1.9	-3.91	216000	14334.7	-26.6	0	0	604066	604872	+	VAV66821.1
PPRCHA0_0871	protein_coding		TonB-dependent outermembrane receptor	2283	7	5.5	-0.35	47760.1	37389.1	-1.5	0.53	0.59425	6134903	6135412	-	VAV71760.1
PPRCHA0_0872	protein_coding		oxidoreductase, 2OG-Fe(II) oxygenase family	678	132.1	3.4	-5.28	268638	6898.37	-128.7	0	0	604872	605606	+	VAV66822.1
PPRCHA0_0873	protein_coding		Sel1 domain protein	759	320.6	29.6	-3.44	729976	67448.9	-291	0	0	605603	606355	+	VAV66823.1
PPRCHA0_0874	protein_coding	speC	ornithine decarboxylase	1161	987.5	16.4	-5.91	3.43961e+06	57184.1	-971.1	0	0	606355	607809	+	VAV66824.1
PPRCHA0_0875	protein_coding	opuCA	glycine betaine/carnitine/choline ABC transporter, ATP-binding protein	1155	72.3	2.8	-4.69	250595	9716.11	-69.5	0	0	608009	609766	+	VAV66825.1
PPRCHA0_0876	protein_coding	opuCB	glycine betaine/carnitine/choline ABC transporter, permease protein	651	27.1	5.6	-2.27	52859.1	10991.2	-21.4	0.057	0.08435	4705891	4706796	+	VAV70448.1
PPRCHA0_0877	protein_coding	opuCC	glycine betaine/carnitine/choline ABC transporter, periplasmic glycine betaine/carnitine/choline-binding protein	891	75.3	2	-5.22	201238	5396.03	-73.3	0	0	609750	610880	+	VAV66826.1
PPRCHA0_0878	protein_coding	opuCB2	glycine betaine/carnitine/choline ABC transporter, permease protein	714	71.8	3.4	-4.4	153840	7310.51	-68.4	0.0009	0.00173	3567575	3569482	+	VAV69480.1
PPRCHA0_0879	protein_coding	prfC	peptide chain release factor 3	1581	30.1	5.9	-2.35	142774	28005.6	-24.2	0.0001	0.00021	3198774	3201131	-	VAV69179.1
PPRCHA0_0880	protein_coding		hypothetical protein	240	0.4	2.6	2.67	298.2	1894.11	2.2	0.48	0.54922	6020616	6021992	+	VAV71657.1
PPRCHA0_0881	protein_coding	dppF	dipeptide ABC transporter, ATP-binding protein DppF	969	165.9	12.9	-3.69	482196	37398.2	-153	0	0	610880	611776	+	VAV66827.1
PPRCHA0_0882	protein_coding	dppD	dipeptide ABC transporter, ATP-binding protein DppD	966	17	0.9	-4.26	49343.8	2575.24	-16.1	0.0027	0.00493	3794736	3796361	-	VAV69663.1
PPRCHA0_0883	protein_coding	dppC	dipeptide ABC transporter, permease protein DppC	909	6.9	10.1	0.54	18913.8	27581.8	3.2	0.63	0.68914	6300784	6300972	+	VAV71909.1
PPRCHA0_0884	protein_coding	dppB	dipeptide ABC transporter, permease protein DppB	1008	21.9	3.8	-2.51	66256.9	11639.8	-18.1	0.025	0.03956	4370523	4370924	+	VAV70174.1
PPRCHA0_0885	protein_coding	dppA1	dipeptide ABC transporter, periplasmic dipeptide-binding protein DppA 1	1593	75.5	4828.4	6	360585	2.30747e+07	4752.9	0.0041	0.00731	3871316	3871924	-	VAV69744.1
PPRCHA0_0886	protein_coding		outer membrane porin, OprD family	1404	184.7	7	-4.72	777857	29517.2	-177.7	0	0	611785	613197	+	VAV66828.1
PPRCHA0_0887	protein_coding	dppA2	dipeptide ABC transporter, periplasmic dipeptide-binding protein DppA 2	1599	26	56.4	1.12	124692	270552	30.4	0.52	0.58518	6100047	6100703	+	VAV71733.1
PPRCHA0_0888	protein_coding	dppA3	dipeptide ABC transporter, periplasmic dipeptide-binding protein DppA 3	1623	112.4	34.4	-1.71	547327	167280	-78.1	0.0001	0.00021	3201344	3202015	+	VAV69180.1
PPRCHA0_0889	protein_coding		hypothetical protein	405	2.4	13	2.44	2922.9	15834	10.6	0.047	0.07052	4604868	4604984	-	VAV70392.1
PPRCHA0_0890	protein_coding		putative transcriptional regulator	561	21.8	10	-1.12	36709.4	16866.2	-11.8	0.26	0.32315	5555063	5555386	-	VAV71214.1
PPRCHA0_0891	protein_coding		hypothetical protein	714	448.7	30.6	-3.87	961017	65630.5	-418	0	0	613284	614129	+	VAV66829.1
PPRCHA0_0892	protein_coding		sensor histidine kinase	1260	2.3	0.8	-1.48	8677.3	3110.15	-1.5	0.25	0.31268	5526216	5526458	-	VAV71186.1
PPRCHA0_0893	protein_coding		DNA-binding response regulator, Fis family	558	0.2	5	4.91	281	8439.43	4.9	0.28	0.34403	5623135	5624037	+	VAV71283.1
PPRCHA0_0894	protein_coding		ABC transporter, ATP-binding protein	1725	111	30	-1.89	574280	155049	-81	0	0	614132	615283	+	VAV66830.1
PPRCHA0_0895	protein_coding		hypothetical protein	189	194.7	1.7	-6.87	110414	947.05	-193.1	0	0	615283	616167	+	VAV66831.1
PPRCHA0_0896	protein_coding		putative phosphatidylcholine-hydrolyzing phospholipase C	1638	17.1	6.4	-1.43	83968.9	31258.9	-10.7	0.13	0.17658	5109371	5110273	-	VAV70796.1
PPRCHA0_0897	protein_coding		transporter, AEC family	939	272.8	22.2	-3.62	768594	62573.5	-250.6	0	0	616182	616802	+	VAV66832.1
PPRCHA0_0898	protein_coding		putative 4-carboxymuconolactone decarboxylase	378	752.8	44.1	-4.09	853663	50011.1	-708.7	0.0017	0.00317	3711168	3712034	-	VAV69590.1
PPRCHA0_0899	protein_coding		K+-dependent Na+/Ca+ exchanger-like protein	1035	224.4	7.1	-4.99	696909	21905.6	-217.4	0	0	616882	618744	-	VAV66833.1
PPRCHA0_0900	protein_coding		lipoprotein, RplA family	372	15.6	0.8	-4.2	17436	947.05	-14.8	0.0001	0.00021	3202069	3203046	-	VAV69181.1
PPRCHA0_0901	protein_coding	gatB	aspartyl/glutamyl-tRNA(Asn/Gln) amidotransferase, B subunit	1443	4.4	1.8	-1.32	18858.1	7576.44	-2.6	0.37	0.43924	5794695	5797832	-	VAV71453.1
PPRCHA0_0902	protein_coding	gatA	glutamyl-tRNA(Gln) amidotransferase, A subunit	1449	0.7	5.7	3.02	3059.4	24781.9	5	0.0047	0.00832	3883960	3884646	+	VAV69762.1
PPRCHA0_0903	protein_coding	gatC	glutamyl-tRNA(Gln) amidotransferase, C subunit	285	0.3	18.8	5.87	275.1	16091.3	18.5	0.013	0.02158	4159061	4159645	-	VAV69980.1
PPRCHA0_0904	protein_coding	mreB	rod shape-determining protein MreB	1035	0.3	12.4	5.45	877.4	38423.2	12.1	0.0001	0.00021	3203043	3204680	-	VAV69182.1
PPRCHA0_0905	protein_coding		rod shape-determining protein MreC	1059	70.4	5.2	-3.76	223596	16518.2	-65.2	0	0	618901	620706	+	VAV66834.1
PPRCHA0_0906	protein_coding	mreD	rod shape-determining protein MreD	489	527	46.7	-3.5	773055	68500.2	-480.3	0	0	620894	621598	+	VAV66835.1
PPRCHA0_0907	protein_coding	maf_1	septum formation protein Maf	603	674.7	3.9	-7.42	1.22049e+06	7143.94	-670.7	0	0	621591	622202	+	VAV66836.1
PPRCHA0_0908	protein_coding	rng	ribonuclease G	1455	506.9	12.4	-5.35	2.21263e+06	54342.5	-494.5	0	0	622305	623738	+	VAV66837.1
PPRCHA0_0909	protein_coding		hypothetical protein	3801	594.8	17.3	-5.1	6.78284e+06	197584	-577.5	0	0	623790	624761	-	VAV66838.1
PPRCHA0_0910	protein_coding		hydrolase, carbon-nitrogen family	837	109	3.8	-4.83	273686	9622.87	-105.2	0	0	624803	625615	-	VAV66839.1
PPRCHA0_0911	protein_coding	tldD	TldD protein	1440	1183.3	34.5	-5.1	5111939	148901	-1148.9	0	0	625612	626787	-	VAV66840.1
PPRCHA0_0912	protein_coding		hypothetical protein	519	365.8	16.4	-4.48	569620	25584.2	-349.4	0	0	626898	627230	-	VAV66841.1
PPRCHA0_0913	protein_coding	pmbA	PmbA protein	1344	474	5.2	-6.52	1.91128e+06	20847.4	-468.9	0	0	627335	628225	+	VAV66842.1
PPRCHA0_0914	protein_coding	fagA	FagA protein	393	39.2	20	-0.97	46231.6	23540.8	-19.2	0.52	0.58518	6100766	6101638	+	VAV71734.1
PPRCHA0_0915	protein_coding	fumC_1	fumarate hydratase, class II	1374	159.6	2.4	-6.08	658048	9739.54	-157.3	0	0	628248	629528	+	VAV66843.1
PPRCHA0_0916	protein_coding		hypothetical protein	447	9.7	19.8	1.02	13043.5	26520.6	10.1	0.46	0.5291	5981488	5982303	-	VAV71618.1
PPRCHA0_0917	protein_coding	sodA1	superoxide dismutase, Mn	609	12.2	4.7	-1.39	22341.4	8526.55	-7.6	0.19	0.24668	5332882	5333379	-	VAV71005.1
PPRCHA0_0918	protein_coding		metal cation transporter, zinc(II)-iron(II) permease (ZIP) family	891	437.4	17.7	-4.63	1.16925e+06	47269.8	-419.7	0	0	629629	631059	-	VAV66844.1
PPRCHA0_0919	protein_coding	ptsH	phosphocarrier protein HPr	270	1587.8	83	-4.26	1.28614e+06	67256.4	-1504.8	0.0008	0.00155	3546448	3546777	-	VAV69463.1
PPRCHA0_0920	protein_coding		P-loop ATPase, UPF0042 family	855	1352.1	89.1	-3.92	3.46823e+06	228418	-1263.1	0	0	631525	633414	+	VAV66845.1
PPRCHA0_0921	protein_coding	ptsN	PTS IIA-like nitrogen-regulatory protein PtsN	462	38.9	1.4	-4.83	53972.3	1894.11	-37.6	0	0	633528	634820	+	VAV66846.1
PPRCHA0_0922	protein_coding	yhbH	putative sigma(54) modulation protein	303	61.9	11.1	-2.48	56269	10064.1	-50.8	0.018	0.02911	4293240	4293956	-	VAV70087.1
PPRCHA0_0923	protein_coding	rpoN	RNA polymerase sigma-54 factor	1449	1.4	2.7	0.93	6065.6	11589.9	1.3	0.59	0.65013	6240571	6240786	+	VAV71862.1
PPRCHA0_0924	protein_coding	lptB	lipopolysaccharide ABC transporter, ATP-binding protein LptB	723	2.1	9.6	2.18	4588.2	20838.3	7.5	0.3	0.36452	5670867	5672222	-	VAV71328.1
PPRCHA0_0925	protein_coding	lptA	lipopolysaccharide ABC transporter, periplasmic lipopolysaccharide-binding protein LptA	543	0.3	7.6	4.84	432.8	12434.5	7.4	0.032	0.04945	4459904	4461604	-	VAV70263.1
PPRCHA0_0926	protein_coding	lptC	putative lipopolysaccharide ABC transporter, permease protein LptC	570	80.6	2	-5.35	137766	3376.08	-78.6	0.0079	0.01362	4015707	4016798	-	VAV69862.1
PPRCHA0_0927	protein_coding	kdsC	3-deoxy-D-manno-octulosonate 8-phosphate phosphatase	522	10	2.6	-1.95	15720.6	4057.21	-7.4	0.12	0.16453	5046912	5047625	-	VAV70737.1
PPRCHA0_0928	protein_coding	kdsD	arabinose 5-phosphate isomerase	972	0.9	7.1	2.93	2714.5	20721.6	6.2	0.002	0.00371	3732642	3733661	+	VAV69610.1
PPRCHA0_0929	protein_coding	ttg2A	toluene tolerance ABC efflux transporter, ATP-binding protein	807	1811.9	47.4	-5.26	4.38655e+06	114752	-1764.5	0	0	634789	635535	-	VAV66847.1
PPRCHA0_0930	protein_coding	ttg2B	toluene tolerance protein Ttg2B	795	1366.4	88.7	-3.95	3.25889e+06	211537	-1277.7	0	0	635760	636377	+	VAV66848.1
PPRCHA0_0931	protein_coding	ttg2C	toluene tolerance protein Ttg2C	465	735.7	11.8	-5.96	1026363	16518.2	-723.9	0	0	636368	636820	+	VAV66849.1
PPRCHA0_0932	protein_coding	ttg2D	toluene tolerance protein Ttg2D	651	1650.8	35.9	-5.52	3.22411e+06	70092.4	-1615	0	0	636920	637735	+	VAV66850.1
PPRCHA0_0933	protein_coding	ttg2E	toluene tolerance protein Ttg2E	306	1761	12.1	-7.19	1.61656e+06	11101.8	-1748.9	0	0	637803	638411	+	VAV66851.1
PPRCHA0_0934	protein_coding	ttg2F	toluene tolerance protein Ttg2F	237	3.1	7.4	1.25	2209.1	5270.19	4.3	0.42	0.49128	5898323	5901385	-	VAV71542.1
PPRCHA0_0935	protein_coding	murA	UDP-N-acetylglucosamine 1-carboxyvinyltransferase	1263	0.3	10.5	5.05	1204.5	39785.5	10.2	0	0	638454	640358	+	VAV66852.1
PPRCHA0_0936	protein_coding	hisG	ATP phosphoribosyltransferase	633	1674.3	57.8	-4.86	3.17953e+06	109760	-1616.5	0	0	640358	641341	+	VAV66853.1
PPRCHA0_0937	protein_coding	hisD	histidinol dehydrogenase	1326	1271.7	37.6	-5.08	5.05875e+06	149640	-1234.1	0	0	641338	641859	+	VAV66854.1
PPRCHA0_0938	protein_coding	hisC_1	histidinol-phosphate transaminase	1050	1214.9	32.8	-5.21	3.82686e+06	103189	-1182.1	0	0	641867	644125	+	VAV66855.1
PPRCHA0_0939	protein_coding		hypothetical protein	726	407.8	53.5	-2.93	888105	116418	-354.3	0	0	644305	645015	+	VAV66856.1
PPRCHA0_0940	protein_coding		TonB-dependent outermembrane receptor	2103	2.5	4	0.65	16080	25164.5	1.4	0.55	0.61176	6169595	6170095	-	VAV71799.1
PPRCHA0_0941	protein_coding	algW	serine protease AlgW	1152	288.8	16.6	-4.12	998250	57329.2	-272.3	0	0	645245	646771	-	VAV66857.1
PPRCHA0_0942	protein_coding		hypothetical protein	756	119.3	1.2	-6.65	270502	2698.02	-118.1	0	0	646905	648119	+	VAV66858.1
PPRCHA0_0943	protein_coding	cysD3	sulfate adenylyltransferase, small subunit	915	427.9	33.3	-3.68	1.17466e+06	91477.8	-394.6	0	0	648191	649051	-	VAV66859.1
PPRCHA0_0944	protein_coding	cysN	putative sulfate adenylyltransferase, large subunit/adenylylsulfate kinase	1896	774.4	42	-4.21	4405039	238669	-732.5	0	0	649070	649885	-	VAV66860.1
PPRCHA0_0945	protein_coding		Acyltransferase	903	287	4.3	-6.05	777443	11759.5	-282.6	0	0	649929	651467	-	VAV66861.1
PPRCHA0_0946	protein_coding	pta	phosphate acetyltransferase	2097	143.1	15.4	-3.22	900491	96615.9	-127.8	0	0	651634	652485	+	VAV66862.1
PPRCHA0_0947	protein_coding	slyD	peptidyl-prolyl cis-trans isomerase, FKBP-type SlyD	483	1883.2	102.5	-4.2	2.72874e+06	148493	-1780.7	0	0	652489	653595	+	VAV66863.1
PPRCHA0_0948	protein_coding		glutathione peroxidase, BtuE family	480	93.2	21.2	-2.14	134226	30502	-72	0	0	653648	654679	-	VAV66864.1
PPRCHA0_0949	protein_coding		oxidoreductase, FAD/FMN dependent	1101	3.4	1.6	-1.11	11116.8	5150.47	-1.8	0.65	0.70812	6313121	6313411	-	VAV71926.1
PPRCHA0_0950	protein_coding		glycosyltransferase, group 1 family	1278	1.9	6.7	1.82	7303.8	25839.5	4.8	0.31	0.37504	5703592	5703879	-	VAV71360.1
PPRCHA0_0951	protein_coding		CysZ family protein	747	162.4	5.6	-4.86	364015	12560.3	-156.8	0	0	654788	655330	+	VAV66865.1
PPRCHA0_0952	protein_coding	trxB_1	thioredoxin-disulfide reductase	960	5.7	3.7	-0.62	16403.8	10689.6	-2	0.49	0.55817	6034872	6035894	-	VAV71670.1
PPRCHA0_0953	protein_coding	hopJ	type III effector protein HopJ	336	1361.1	68	-4.32	1.37196e+06	68518.7	-1293.1	0	0	655451	656062	+	VAV66866.1
PPRCHA0_0954	protein_coding		Protein of unknown function DUF1244	291	930.1	77.9	-3.58	811994	68001.8	-852.2	0.0005	0.00099	3479209	3480207	+	VAV69398.1
PPRCHA0_0955	protein_coding	folB_1	dihydroneopterin aldolase	378	266.6	1.8	-7.21	302298	2043.38	-264.8	0	0	656044	657123	-	VAV66867.1
PPRCHA0_0956	protein_coding	folE1	GTP cyclohydrolase I	558	265	24.6	-3.43	443568	41119.7	-240.4	0	0	657187	658047	+	VAV66868.1
PPRCHA0_0957	protein_coding		short chain dehydrogenase/reductase family protein	708	181.9	52.5	-1.79	386362	111445	-129.4	0.0061	0.01064	3959193	3961424	+	VAV69817.1
PPRCHA0_0958	protein_coding		hypothetical protein	567	46.7	3.2	-3.87	79448.6	5416.4	-43.5	0	0	658035	658505	+	VAV66869.1
PPRCHA0_0959	protein_coding		transcriptional regulator, MerR family	930	197	24.9	-2.98	549577	69515.6	-172.1	0	0	658521	659936	+	VAV66870.1
PPRCHA0_0960	protein_coding		hypothetical protein	603	13.1	1.3	-3.36	23690.1	2309.31	-11.8	0.017	0.0276	4279328	4280011	-	VAV70070.1
PPRCHA0_0961	protein_coding		sensory box protein	456	19.1	1.1	-4.14	26159.1	1481.97	-18	0.011	0.0185	4099348	4099797	+	VAV69934.1
PPRCHA0_0962	protein_coding		putative flavodoxin	453	985.2	28.7	-5.1	1338896	38952	-956.5	0	0	659933	661843	+	VAV66871.1
PPRCHA0_0963	protein_coding		transcriptional regulator, LysR family	894	561	45	-3.64	1.50459e+06	120797	-516	0	0	661843	662814	+	VAV66872.1
PPRCHA0_0964	protein_coding		LrgA family protein	384	13.8	1.4	-3.28	15843.2	1628.18	-12.3	0.14	0.18862	5146384	5147316	-	VAV70830.1
PPRCHA0_0965	protein_coding		LrgB family membrane protein	684	95.8	1.8	-5.71	196612	3767.85	-94	0	0	662907	663167	+	VAV66873.1
PPRCHA0_0966	protein_coding		class II aldolase and adducin N-terminal domain protein	780	25.3	0.9	-4.78	59318.3	2163.1	-24.4	0	0	663180	664481	+	VAV66874.1
PPRCHA0_0967	protein_coding		alpha/beta hydrolase family protein	900	99.5	40.2	-1.31	268677	108559	-59.3	0.17	0.2234	5264229	5266217	-	VAV70948.1
PPRCHA0_0968	protein_coding		oxidoreductase, short chain dehydrogenase/reductase family	909	20.5	3.6	-2.52	55856	9742.6	-16.9	0.0014	0.00263	3668508	3669116	-	VAV69554.1
PPRCHA0_0969	protein_coding		hypothetical protein	357	0.4	6.4	3.97	438.7	6898.37	6	0.032	0.04945	4461875	4462378	+	VAV70264.1
PPRCHA0_0970	protein_coding		lipoprotein, DUF1302 family	1788	104.8	9.3	-3.49	562034	50060.6	-95.4	0	0	664578	665756	+	VAV66875.1
PPRCHA0_0971	protein_coding		hypothetical protein	1365	1	2.1	1.08	4015.8	8503.13	1.1	0.26	0.32315	5555429	5555815	-	VAV71215.1
PPRCHA0_0972	protein_coding		transcriptional regulator, LuxR family	2553	47.4	5.4	-3.14	363202	41086.8	-42.1	0	0	665756	666625	+	VAV66876.1
PPRCHA0_0973	protein_coding	hmgR	hmg transcriptional repressor	792	840.3	35.8	-4.55	1.99661e+06	84981.4	-804.6	0	0	666918	668105	+	VAV66877.1
PPRCHA0_0974	protein_coding	hmgA	homogentisate 1,2-dioxygenase	1302	23.6	3.8	-2.65	92229.5	14743.8	-19.8	0.038	0.05793	4530549	4531679	+	VAV70322.1
PPRCHA0_0975	protein_coding	fahA	fumarylacetoacetase	1302	0.3	7	4.57	1158.3	27489.1	6.7	0.0018	0.00335	3718505	3719092	-	VAV69598.1
PPRCHA0_0976	protein_coding	maiA	maleylacetoacetate isomerase	636	8	11	0.45	15296.7	20939.1	3	0.64	0.69896	6307513	6308670	-	VAV71918.1
PPRCHA0_0977	protein_coding		MFS transporter, aromatic acid:H+ symporter (AAHS) family	1365	31.3	2.1	-3.88	128046	8672.76	-29.2	0	0	668160	669452	+	VAV66878.1
PPRCHA0_0978	protein_coding		acetyltransferase, GNAT family	465	113.7	2.9	-5.29	158593	4057.21	-110.8	0.0031	0.00562	3820845	3821987	-	VAV69686.1
PPRCHA0_0979	protein_coding		methyltransferase type 11	810	0.3	3	3.28	742.7	7196.9	2.7	0.021	0.03364	4322826	4323302	+	VAV70125.1
PPRCHA0_0980	protein_coding		hypothetical protein	801	54.6	12.3	-2.15	131113	29484.5	-42.3	0.14	0.18862	5147392	5148153	+	VAV70831.1
PPRCHA0_0981	protein_coding	ldh	leucine dehydrogenase	1017	124.3	15.4	-3.01	379343	46957.4	-108.9	0.0007	0.00136	3522417	3522866	+	VAV69441.1
PPRCHA0_0982	protein_coding		hypothetical protein	252	0.6	15	4.6	467.6	11364.7	14.4	0.49	0.55817	6035896	6036543	-	VAV71671.1
PPRCHA0_0983	protein_coding		hypothetical protein	159	241.5	24.1	-3.33	115195	11487.4	-217.4	0	0	669592	671526	+	VAV66879.1
PPRCHA0_0984	protein_coding		hypothetical protein	339	472.5	6.1	-6.27	480496	6246.79	-466.3	0	0	671584	673149	-	VAV66880.1
PPRCHA0_0985	protein_coding		PsiE family protein	498	100.2	9.8	-3.36	149750	14600.6	-90.5	0	0	673149	674174	-	VAV66881.1
PPRCHA0_0986	protein_coding		hypothetical protein	315	72.1	383.3	2.41	68156	362211	311.2	0.18	0.23524	5303882	5304811	+	VAV70981.1
PPRCHA0_0987	protein_coding	sdaC	serine transporter SdaC	1293	112.4	4.4	-4.68	436092	17053.1	-108	0	0	674925	677552	+	VAV66882.1
PPRCHA0_0988	protein_coding	sdaB	L-serine ammonia-lyase 2	1374	1323.6	67.4	-4.3	5.45584e+06	277919	-1256.2	0	0	677549	678316	+	VAV66883.1
PPRCHA0_0989	protein_coding		transcriptional regulator, LysR family	945	116.8	2.1	-5.8	331228	5951.32	-114.7	0	0	678567	678992	+	VAV66884.1
PPRCHA0_0990	protein_coding		hypothetical protein	405	807.3	49	-4.04	980896	59502.5	-758.3	0	0	679021	679251	+	VAV66885.1
PPRCHA0_0991	protein_coding	fecA	TonB-dependent outermembrane ferric citrate receptor FecA	2358	17	5.3	-1.68	120078	37473.1	-11.7	0.0052	0.00917	3908705	3909655	+	VAV69783.1
PPRCHA0_0992	protein_coding	fecR	sigma factor regulatory protein FecR	963	198.8	7.4	-4.74	574328	21474	-191.4	0	0	679288	680187	+	VAV66886.1
PPRCHA0_0993	protein_coding	fecI	RNA polymerase sigma factor FecI	486	15.9	3.8	-2.06	23117	5539.18	-12.1	0.25	0.31268	5527186	5528097	-	VAV71187.1
PPRCHA0_0994	protein_coding		hypothetical protein	303	104.9	1.6	-6.01	95392.7	1481.97	-103.3	0	0	680209	680655	+	VAV66887.1
PPRCHA0_0995	protein_coding		PepSY-associated membrane protein	1572	19.6	2449.9	6.97	92449.2	1.15536e+07	2430.3	0	0	680780	682177	+	VAV66888.1
PPRCHA0_0996	protein_coding		putative membrane protein	324	3.5	1	-1.84	3400.7	947.05	-2.5	0.55	0.61176	6170294	6170989	-	VAV71800.1
PPRCHA0_0997	protein_coding		RNA polymerase sigma-70 factor, ECF family	576	8.8	3.1	-1.5	15278.3	5392.97	-5.7	0.085	0.12196	4870904	4872628	+	VAV70579.1
PPRCHA0_0998	protein_coding		sigma factor regulatory protein, FecR/PupR family	987	14.5	0.4	-5.33	42973.8	1069.84	-14.2	0	0	682448	684655	+	VAV66889.1
PPRCHA0_0999	protein_coding	exbD5	TonB system transport protein ExbD5	405	11.7	13	0.15	14265.5	15837.1	1.3	0.88	0.92599	6524630	6525598	-	VAV72126.1
PPRCHA0_1000	protein_coding		ferric siderophore transporter, periplasmic energy transduction protein TonB	765	41.9	13	-1.69	96221.7	29756.7	-29	0.21	0.26895	5401743	5402735	-	VAV71070.1
PPRCHA0_1001	protein_coding		TonB-dependent outermembrane receptor	2238	29.3	5.2	-2.49	196462	34907.1	-24.1	0	0	684837	685769	+	VAV66890.1
PPRCHA0_1002	protein_coding	exbB5	TonB system transport protein ExbB5	642	228.8	6.9	-5.05	440712	13261.8	-221.9	0	0	685766	686215	+	VAV66891.1
PPRCHA0_1003	protein_coding		Ser/Thr protein phosphatase/5'-nucleotidase domain protein	1701	45.3	723.6	4	231034	3.69276e+06	678.4	0.018	0.02911	4294213	4294533	+	VAV70088.1
PPRCHA0_1004	protein_coding		TonB-dependent outermembrane receptor	2433	29.2	4.7	-2.63	212864	34491.9	-24.4	0	0	686387	689662	+	VAV66892.1
PPRCHA0_1005	protein_coding		hypothetical protein	1047	53.7	4.4	-3.6	168521	13899.2	-49.2	0	0	689750	692236	+	VAV66893.1
PPRCHA0_1006	protein_coding		putative acid phosphatase	825	45.3	15	-1.59	112034	37169.6	-30.2	0.081	0.11666	4857869	4858090	+	VAV70565.1
PPRCHA0_1007	protein_coding		outer membrane porin, OprD family	1272	210.8	36.4	-2.53	804228	138889	-174.4	0	0	692236	693126	+	VAV66894.1
PPRCHA0_1008	protein_coding		transcriptional regulator, AraC family	873	72.3	3.1	-4.52	189293	8237.2	-69.1	0	0	693236	693412	-	VAV66895.1
PPRCHA0_1009	protein_coding		integral membrane protein, DUF6 family	945	40.5	6.1	-2.74	114927	17199.3	-34.5	0.01	0.01696	4067530	4067997	-	VAV69907.1
PPRCHA0_1010	protein_coding	ghrB2	glyoxylate/hydroxypyruvate reductase B	972	90.4	10.2	-3.15	263472	29630.8	-80.2	0.0001	0.00021	3205050	3205493	+	VAV69183.1
PPRCHA0_1011	protein_coding		transcriptional regulator, LysR family	966	249.8	5.2	-5.58	724031	15115.2	-244.6	0	0	693481	694068	-	VAV66896.1
PPRCHA0_1012	protein_coding	fusA1	fusaric acid resistance protein FusA	1509	31	1289.1	5.38	140358	5.83591e+06	1258.1	0.0031	0.00562	3822296	3823417	-	VAV69687.1
PPRCHA0_1013	protein_coding	fusBCD	fusaric acid resistance protein FusBCD	2205	43.2	7.1	-2.61	285627	46892.2	-36.1	0.0002	0.00041	3310511	3311863	+	VAV69267.1
PPRCHA0_1014	protein_coding		hypothetical protein	198	29.6	5.5	-2.43	17578	3256.36	-24.1	0.096	0.13691	4906631	4907092	+	VAV70607.1
PPRCHA0_1015	protein_coding	fusE	fusaric acid resistance protein FusE	858	27	3.5	-2.94	69512.3	9061.47	-23.5	0.0002	0.00041	3311867	3312757	+	VAV69268.1
PPRCHA0_1016	protein_coding		putative lipoprotein	1062	207.6	2.2	-6.59	661524	6874.95	-205.5	0	0	694129	694218	-	VAV66897.1
PPRCHA0_1017	protein_coding		putative lipoprotein	1026	115	17.9	-2.68	353927	55137.2	-97.1	0.031	0.04809	4443010	4443684	+	VAV70248.1
PPRCHA0_1018	protein_coding		short chain dehydrogenase/reductase family protein	822	268.3	3	-6.5	661628	7290.14	-265.3	0	0	694420	694866	+	VAV66898.1
PPRCHA0_1019	protein_coding		hypothetical protein	462	35.2	11.5	-1.62	48807.2	15931.8	-23.7	0.18	0.23524	5304884	5305243	+	VAV70982.1
PPRCHA0_1020	protein_coding		hypothetical protein	273	269.9	52.2	-2.37	221076	42766.7	-217.7	0.1	0.14066	4914151	4914537	-	VAV70617.1
PPRCHA0_1021	protein_coding	algA1	alginate biosynthesis protein AlgA	1449	6.1	3.6	-0.76	26504.1	15687.8	-2.5	0.53	0.59425	6135422	6136816	-	VAV71761.1
PPRCHA0_1022	protein_coding	algF	alginate biosynthesis protein AlgF	666	19.3	1.4	-3.76	38594	2841.16	-17.9	0.031	0.04809	4443755	4445539	+	VAV70249.1
PPRCHA0_1023	protein_coding		alginate biosynthesis protein AlgJ	1173	7	2.3	-1.6	24556.9	8090.99	-4.7	0.049	0.07334	4610842	4613289	-	VAV70401.1
PPRCHA0_1024	protein_coding	algI	alginate biosynthesis protein AlgI	1563	21.8	5.6	-1.95	102245	26476.8	-16.2	0.0029	0.00528	3808058	3809359	+	VAV69674.1
PPRCHA0_1025	protein_coding	algL	alginate lyase	1113	29.1	9	-1.7	97286.8	29896.7	-20.2	0.11	0.15273	4999040	5001127	-	VAV70691.1
PPRCHA0_1026	protein_coding	algX	alginate biosynthesis protein AlgX	1458	0.1	0.6	2.77	415.6	2841.16	0.6	0.5	0.56746	6061005	6062441	+	VAV71696.1
PPRCHA0_1027	protein_coding	algG	poly(beta-D-mannuronate) C5 epimerase AlgG	1587	0.2	2	3.26	1006.2	9625.93	1.8	0.002	0.00371	3733663	3735273	+	VAV69611.1
PPRCHA0_1028	protein_coding	algE	alginate biosynthesis protein AlgE	1620	10.1	1.1	-3.14	48931.8	5539.18	-8.9	0.044	0.06628	4588069	4589040	+	VAV70373.1
PPRCHA0_1029	protein_coding	algK	alginate biosynthesis protein AlgK	1503	12.2	8	-0.62	55069.7	35939.7	-4.2	0.65	0.70812	6313864	6314136	+	VAV71927.1
PPRCHA0_1030	protein_coding	alg44	alginate biosynthesis protein Alg44	1167	61.6	5.6	-3.47	215547	19511.7	-56	0	0	695020	695847	-	VAV66899.1
PPRCHA0_1031	protein_coding		alginate biosynthesis protein Alg8	1479	126.8	5.4	-4.55	562771	23951.5	-121.4	0	0	695851	697065	-	VAV66900.1
PPRCHA0_1032	protein_coding	algD	GDP-mannose 6-dehydrogenase AlgD	1314	136.2	16.2	-3.07	536944	63987.6	-120	0	0	697268	698170	-	VAV66901.1
PPRCHA0_1033	protein_coding		hypothetical protein	777	246.6	0.6	-8.6	574818	1481.97	-246	0	0	698341	699831	+	VAV66902.1
PPRCHA0_1034	protein_coding		polysaccharide deacetylase family protein	1122	141	9.8	-3.84	474750	33129.6	-131.2	0	0	699945	701228	+	VAV66903.1
PPRCHA0_1035	protein_coding		PhoH family protein	1392	20.7	7.7	-1.43	86575.8	32089.3	-13	0.0095	0.01621	4062051	4062815	-	VAV69902.1
PPRCHA0_1036	protein_coding		RND transporter, HAE1 family	3060	36.6	4.9	-2.89	335947	45427.1	-31.6	0	0	701593	702729	+	VAV66904.1
PPRCHA0_1037	protein_coding		efflux transporter, RND family, MFP subunit	1149	25.8	5.5	-2.22	88976.4	19063.9	-20.3	0.0001	0.00021	3205537	3206220	+	VAV69184.1
PPRCHA0_1038	protein_coding		glyoxalase family protein	411	12.7	1.4	-3.16	15633.3	1750.96	-11.3	0.43	0.50145	5915437	5915694	-	VAV71558.1
PPRCHA0_1039	protein_coding		transcriptional regulator, LysR family	924	132.5	4.8	-4.79	367250	13261.8	-127.7	0	0	702890	703804	+	VAV66905.1
PPRCHA0_1040	protein_coding	ribD_1	riboflavin biosynthesis protein RibD	1104	34.2	121.3	1.82	113375	401674	87	0.0068	0.0118	3981231	3981815	+	VAV69837.1
PPRCHA0_1041	protein_coding		WD-repeat family protein	1701	76.1	3.6	-4.39	388146	18541.2	-72.4	0	0	703807	705102	+	VAV66906.1
PPRCHA0_1042	protein_coding		putative GTP cyclohydrolase II	597	0.6	4.8	2.93	1135.2	8672.76	4.2	0.085	0.12196	4872732	4877690	+	VAV70580.1
PPRCHA0_1043	protein_coding		hypothetical protein	1005	22.5	3.1	-2.84	67908.3	9473.61	-19.4	0	0	705099	705971	+	VAV66907.1
PPRCHA0_1044	protein_coding		methyltransferase, UbiE/COQ5 family	738	53.9	1.6	-5.03	119285	3645.07	-52.2	0	0	705968	706684	+	VAV66908.1
PPRCHA0_1045	protein_coding		putative membrane protein	222	2.6	7.7	1.55	1747.3	5127.04	5.1	0.19	0.24668	5333433	5334692	-	VAV71006.1
PPRCHA0_1046	protein_coding	moaC_1	molybdenum cofactor biosynthesis protein C	471	246.1	35.2	-2.8	347698	49781.8	-210.8	0	0	707557	708324	+	VAV66909.1
PPRCHA0_1047	protein_coding	moaD1	putative molybdopterin converting factor, subunit 1	240	434.7	4.9	-6.47	312950	3522.29	-429.8	0	0	708572	709477	+	VAV66910.1
PPRCHA0_1048	protein_coding	moaE_1	molybdopterin converting factor, subunit 2	450	255.6	6.2	-5.36	345114	8383.41	-249.4	0	0	709551	710690	-	VAV66911.1
PPRCHA0_1049	protein_coding		lysine-arginine-ornithine binding periplasmic protein	774	165.7	3532.5	4.41	384730	8.20251e+06	3366.8	0.033	0.05087	4481888	4482538	-	VAV70277.1
PPRCHA0_1050	protein_coding		YheO-like protein	627	1596.8	82.1	-4.28	3.00364e+06	154392	-1514.8	0	0	710908	711480	-	VAV66912.1
PPRCHA0_1051	protein_coding		putative FAD dependent oxidoreductase	1137	106.9	8.2	-3.7	364798	28126.9	-98.7	0	0	711519	712133	-	VAV66913.1
PPRCHA0_1052	protein_coding		ornithine cyclodeaminase family protein	951	0.3	2.7	3.06	906.3	7576.44	2.3	0.0082	0.01411	4024039	4025346	-	VAV69871.1
PPRCHA0_1053	protein_coding	rhlB	ATP-dependent RNA helicase RhlB	1494	1233.2	26.7	-5.53	5.52733e+06	119888	-1206.5	0	0	712143	712817	-	VAV66914.1
PPRCHA0_1054	protein_coding	estB	carboxylesterase 2	654	61.2	3.3	-4.21	120117	6512.72	-57.9	0.012	0.02007	4137129	4138541	+	VAV69962.1
PPRCHA0_1055	protein_coding	aapJ	general L-amino acid ABC transporter, periplasmic L-amino acid-binding protein AapJ	1026	24.3	3.6	-2.77	74867.9	10955.6	-20.8	0.26	0.32315	5555910	5557124	-	VAV71216.1
PPRCHA0_1056	protein_coding	aapQ	general L-amino acid ABC transporter, permease protein AapQ	1179	25.6	1.5	-4.14	90600.9	5150.47	-24.2	0.0004	0.00079	3438123	3438986	-	VAV69363.1
PPRCHA0_1057	protein_coding	aapM	general L-amino acid ABC transporter, permease protein AapM	1095	0.4	4.2	3.21	1473.8	13674	3.7	0.0014	0.00263	3669113	3669928	-	VAV69555.1
PPRCHA0_1058	protein_coding	aapP	general L-amino acid ABC transporter, ATP-binding protein AapP	762	12	12	-0.01	27453.2	27324.5	-0.1	0.98	1	6656408	6657700	+	VAV72251.1
PPRCHA0_1059	protein_coding	ygiT	transcriptional regulator YgiT	480	767	1068.7	0.48	1.10443e+06	1.53893e+06	301.7	0.66	0.71837	6330763	6331689	-	VAV71941.1
PPRCHA0_1060	protein_coding	mqsR	motility quorum-sensing regulator MqsR	309	71.4	48.6	-0.55	66154.7	45046.5	-22.8	0.64	0.69896	6308667	6309380	-	VAV71919.1
PPRCHA0_1061	protein_coding		transcriptional regulator, GntR family	657	2070.4	56.5	-5.19	4.08075e+06	111453	-2013.8	0	0	712814	713314	-	VAV66915.1
PPRCHA0_1062	protein_coding		cyanate transporter, major facilitator family	1290	679.8	41.4	-4.04	2.631e+06	160211	-638.4	0	0	713595	714227	-	VAV66916.1
PPRCHA0_1063	protein_coding		hypothetical protein	468	13.8	0	-3.89	19413.8	0	-13.8	0	0	714396	714863	-	VAV66917.1
PPRCHA0_1064	protein_coding		GIY-YIG catalytic domain protein	318	15.9	0	-4.08	15181	0	-15.9	0.0002	0.00041	3312757	3314055	+	VAV69269.1
PPRCHA0_1065	protein_coding		hypothetical protein	933	14.5	2.2	-2.7	40524.1	6217.25	-12.3	0.0002	0.00041	3314075	3315778	+	VAV69270.1
PPRCHA0_1066	protein_coding		glutaredoxin family protein	351	330.2	4.5	-6.2	347686	4735.27	-325.7	0	0	715249	717324	+	VAV66918.1
PPRCHA0_1067	protein_coding	ndpA_1	nucleoid-associated protein NdpA	1002	623.5	14.8	-5.39	1.87412e+06	44624.7	-608.6	0	0	717391	717921	-	VAV66919.1
PPRCHA0_1068	protein_coding	hupN	DNA-binding protein HU, nu subunit	279	770.7	10.7	-6.17	645040	8941.75	-760	0	0	718032	718943	-	VAV66920.1
PPRCHA0_1069	protein_coding		hypothetical protein	1023	275.4	7.9	-5.12	845134	24360.6	-267.4	0	0	719081	719719	+	VAV66921.1
PPRCHA0_1070	protein_coding	valS	valine-tRNA ligase	2844	0.7	2.8	2	5983.4	23928	2.1	0.012	0.02007	4138659	4139819	+	VAV69963.1
PPRCHA0_1071	protein_coding		hypothetical protein	486	328.8	14.5	-4.51	479396	21104.2	-314.3	0.0001	0.00021	3206554	3207054	+	VAV69185.1
PPRCHA0_1072	protein_coding	holC	DNA polymerase III, chi subunit	426	164.8	0.7	-7.8	210574	947.05	-164	0	0	719732	720037	+	VAV66922.1
PPRCHA0_1073	protein_coding	pepA	leucyl aminopeptidase	1488	1143.7	26.7	-5.42	5.10564e+06	119029	-1117.1	0	0	720158	721048	+	VAV66923.1
PPRCHA0_1074	protein_coding		permease, YjgP/YjgQ family	1116	6.8	1.3	-2.34	22693.3	4469.35	-5.4	0.0074	0.01279	4006072	4007511	+	VAV69855.1
PPRCHA0_1075	protein_coding		permease, YjgP/YjgQ family	1059	0.3	5.9	4.46	848.4	18681.3	5.6	0.0004	0.00079	3439046	3440080	-	VAV69364.1
PPRCHA0_1076	protein_coding	lepA	GTP-binding protein LepA	1797	3	5	0.74	16033.5	26789.6	2	0.45	0.52013	5954019	5955458	-	VAV71594.1
PPRCHA0_1077	protein_coding	lepB	signal peptidase I	852	13.9	2.3	-2.58	35499.5	5951.32	-11.6	0.0013	0.00246	3643849	3644544	+	VAV69537.1
PPRCHA0_1078	protein_coding	rnc	ribonuclease III	624	0.4	4	3.45	679	7433.29	3.6	0.024	0.03807	4358259	4359032	-	VAV70162.1
PPRCHA0_1079	protein_coding	era	GTP-binding protein Era	900	0.6	2.6	2.15	1556.7	6898.37	2	0.24	0.30189	5492215	5492445	-	VAV71159.1
PPRCHA0_1080	protein_coding	recO	DNA repair protein RecO	687	7.9	1.3	-2.59	16255.1	2698.02	-6.6	0.032	0.04945	4462375	4463127	+	VAV70265.1
PPRCHA0_1081	protein_coding	pdxJ	pyridoxine 5'-phosphate synthase	744	2.6	0.8	-1.63	5879	1894.11	-1.8	0.43	0.50145	5915730	5916041	-	VAV71559.1
PPRCHA0_1082	protein_coding	mltF	membrane-bound lytic murein transglycosylase F	1392	306.3	20.8	-3.88	1.27906e+06	86777.2	-285.5	0	0	721051	721956	-	VAV66924.1
PPRCHA0_1083	protein_coding	purL	phosphoribosylformylglycinamidine synthase	3894	179	9.4	-4.25	2.0912e+06	109602	-169.6	0	0	722053	722841	+	VAV66925.1
PPRCHA0_1084	protein_coding		hypothetical protein	309	1748.7	216.7	-3.01	1.62103e+06	200844	-1532	0	0	722913	723212	+	VAV66926.1
PPRCHA0_1085	protein_coding	nagE	PTS system, N-acetylglucosamine-specific IIBC component	1704	2.4	3.3	0.46	12346.5	16933.4	0.9	0.55	0.61176	6170989	6171420	-	VAV71801.1
PPRCHA0_1086	protein_coding	nagF	PTS system, N-acetylglucosamine-specific IIA component	2520	11.9	1.7	-2.82	89837.7	12709.6	-10.2	0.011	0.0185	4100044	4101792	+	VAV69935.1
PPRCHA0_1087	protein_coding		SIS domain protein	1020	7.8	1.3	-2.6	23945.5	3937.49	-6.5	0.0004	0.00079	3440077	3441015	-	VAV69365.1
PPRCHA0_1088	protein_coding	nagA	N-acetylglucosamine-6-phosphate deacetylase	1104	60.7	8.6	-2.82	200973	28512.5	-52.1	0.0001	0.00021	3207232	3208551	+	VAV69186.1
PPRCHA0_1089	protein_coding		transcriptional regulator, GntR family/UbiC transcription regulator-associated domain protein	729	18.8	2.6	-2.86	41200.9	5682.33	-16.2	0.07	0.10179	4798464	4799327	+	VAV70522.1
PPRCHA0_1090	protein_coding		ErfK/YbiS/YcfS/YnhG family protein	501	110.7	8.1	-3.77	166307	12195	-102.5	0	0	723458	725161	+	VAV66927.1
PPRCHA0_1091	protein_coding		hydrolase, NUDIX family	549	13.4	8.1	-0.72	22022.8	13381.5	-5.2	0.55	0.61176	6171539	6172018	-	VAV71802.1
PPRCHA0_1092	protein_coding		hydrolase, NUDIX family	597	23.7	1.4	-4.13	42487.3	2429.03	-22.4	0	0	725197	734820	+	VAV66928.1
PPRCHA0_1093	protein_coding		transferase hexapeptide repeat-containing protein	522	5	3.6	-0.46	7808.9	5682.33	-1.4	1	1	6657728	6657973	-	VAV72252.1
PPRCHA0_1094	protein_coding		hypothetical protein	213	4.8	7	0.55	3055.9	4469.35	2.2	0.84	0.89046	6483786	6485177	+	VAV72088.1
PPRCHA0_1095	protein_coding		hypothetical protein	465	221.3	8.8	-4.66	308657	12230.7	-212.5	0	0	734817	735653	+	VAV66929.1
PPRCHA0_1096	protein_coding	purT	phosphoribosylglycinamide formyltransferase 2	1179	939.8	37.3	-4.66	3.32409e+06	131764	-902.6	0	0	735725	736186	+	VAV66930.1
PPRCHA0_1097	protein_coding		transporter, major facilitator family	1314	138.6	11.7	-3.56	546185	46213.3	-126.8	0.0013	0.00246	3644618	3646264	-	VAV69538.1
PPRCHA0_1098	protein_coding		CBS domain/transporter domain protein	1227	803.7	44.3	-4.18	2958395	163109	-759.4	0	0	736195	736377	+	VAV66931.1
PPRCHA0_1099	protein_coding		cytochrome c assembly protein	810	509.6	13.3	-5.26	1.23822e+06	32246.2	-496.3	0	0	736503	737513	+	VAV66932.1
PPRCHA0_1100	protein_coding	ffh	signal recognition particle protein	1374	0.4	6	3.83	1731.7	24617.9	5.6	0.0003	0.0006	3383511	3384623	-	VAV69316.1
PPRCHA0_1101	protein_coding	rpsP	ribosomal protein S16	249	0.2	5.4	4.85	140.5	4057.21	5.2	0.035	0.05369	4501005	4502225	+	VAV70294.1
PPRCHA0_1102	protein_coding	rimM	16S rRNA processing protein RimM	534	0.4	6	3.81	684.9	9593.33	5.6	0.014	0.02306	4196252	4197493	-	VAV70008.1
PPRCHA0_1103	protein_coding	trmD	tRNA (guanine-N(1)-)-methyltransferase	750	0.4	5.1	3.57	960	11367.7	4.6	0.024	0.03807	4359279	4360280	+	VAV70163.1
PPRCHA0_1104	protein_coding	rplS	ribosomal protein L19	348	1.3	5.8	2.22	1308.6	6097.53	4.6	0.158	0.21052	5228849	5229346	-	VAV70911.1
PPRCHA0_1105	protein_coding		hypothetical protein	2124	180.3	6.8	-4.74	1149057	43091.2	-173.6	0	0	737580	738845	-	VAV66933.1
PPRCHA0_1106	protein_coding		cytochrome C oxidase subunit II	411	17	8.2	-1.05	20998.8	10107.9	-8.8	0.38	0.44954	5825442	5827745	-	VAV71477.1
PPRCHA0_1107	protein_coding		transporter, CPA2 family	1800	20.9	7.6	-1.46	112792	41118.2	-13.3	0.1	0.14066	4914695	4914970	+	VAV70618.1
PPRCHA0_1108	protein_coding	xerD	tyrosine recombinase XerD	894	12.3	8.6	-0.51	32981	23103.8	-3.7	0.52	0.58518	6101722	6102063	-	VAV71735.1
PPRCHA0_1109	protein_coding	dsbC	thiol:disulfide interchange protein DsbC	729	116	18.4	-2.65	253758	40314.3	-97.6	0	0	739143	740084	+	VAV66934.1
PPRCHA0_1110	protein_coding	hom	homoserine dehydrogenase	1302	0.6	2.8	2.32	2174.6	10832.8	2.2	0.02	0.03214	4313467	4314318	+	VAV70112.1
PPRCHA0_1111	protein_coding	thrC	threonine synthase	1407	0.2	0.9	1.86	1006.2	3645.07	0.6	0.14	0.18862	5148305	5148622	+	VAV70832.1
PPRCHA0_1112	protein_coding		sensory box histidine kinase/response regulator	3600	35.2	2.5	-3.84	380400	26526.7	-32.8	0	0	740108	740410	+	VAV66935.1
PPRCHA0_1113	protein_coding		response regulator/EAL domain protein	1257	0.2	2.7	3.85	696.5	10041.1	2.5	0.0061	0.01064	3961432	3962313	+	VAV69818.1
PPRCHA0_1114	protein_coding		DNA-binding response regulator, LuxR family	660	1.3	7.7	2.53	2643.5	15275.7	6.4	0.2	0.25775	5367061	5368041	+	VAV71038.1
PPRCHA0_1115	protein_coding		hypothetical protein	285	0	0.6	0.7	0	534.92	0.6	1	1	6658153	6659577	+	VAV72253.1
PPRCHA0_1116	protein_coding		hypothetical protein	849	6.7	3.6	-0.9	16948.1	9058.41	-3.1	0.28	0.34403	5624041	5624520	+	VAV71284.1
PPRCHA0_1117	protein_coding		CoA-transferase, family III	1197	149.9	2.7	-5.81	538437	9596.39	-147.3	0	0	740620	741753	-	VAV66936.1
PPRCHA0_1118	protein_coding		hypothetical protein	618	914.8	17	-5.75	1.69598e+06	31544.7	-897.8	0	0	741852	743552	-	VAV66937.1
PPRCHA0_1119	protein_coding		PspA/IM30 family protein	693	899.6	15.1	-5.9	1870213	31358.3	-884.5	0	0	743661	743966	-	VAV66938.1
PPRCHA0_1120	protein_coding		hypothetical protein	639	1764.3	202.1	-3.13	3382164	387431	-1562.2	0	0	743963	744496	-	VAV66939.1
PPRCHA0_1121	protein_coding		hypothetical protein	2073	888	32.3	-4.78	5.52219e+06	201052	-855.6	0	0	744504	745037	-	VAV66940.1
PPRCHA0_1122	protein_coding		hypothetical protein	5145	291.5	8.7	-5.06	4.49941e+06	134541	-282.8	0	0	745047	745349	-	VAV66941.1
PPRCHA0_1123	protein_coding		nuclease-like protein	687	94.6	8.7	-3.45	195004	17850.9	-86	0	0	745407	746246	-	VAV66942.1
PPRCHA0_1124	protein_coding		hypothetical protein	1716	130.4	9.5	-3.77	671275	49040.2	-120.9	0	0	746277	746975	-	VAV66943.1
PPRCHA0_1125	protein_coding		hypothetical protein	1734	388.9	13.7	-4.83	2022839	71053.6	-375.2	0	0	747079	747939	-	VAV66944.1
PPRCHA0_1126	protein_coding		YaeQ family protein	540	212.3	29.6	-2.84	343950	47990.8	-182.7	0	0	747936	749015	-	VAV66945.1
PPRCHA0_1127	protein_coding	recJ	single-stranded-DNA-specific exonuclease RecJ	1707	324.3	15.5	-4.39	1.66064e+06	79215.2	-308.8	0	0	749015	750517	-	VAV66946.1
PPRCHA0_1128	protein_coding	xenA	putative xenobiotic reductase A	1104	0.3	2.8	3.46	848.4	9307.03	2.6	0.0079	0.01362	4016795	4017529	-	VAV69863.1
PPRCHA0_1129	protein_coding	mdoD	glucans biosynthesis protein D	1617	115.9	8.2	-3.82	562354	39782.4	-107.7	0	0	750665	751930	-	VAV66947.1
PPRCHA0_1130	protein_coding		acetyltransferase, GNAT family	531	0	2	1.61	0	3256.36	2	0.13	0.17658	5110391	5111746	-	VAV70797.1
PPRCHA0_1131	protein_coding		putative membrane protein	1191	2.3	2.1	-0.12	8259.3	7582.56	-0.2	0.99	1	6659644	6661212	+	VAV72254.1
PPRCHA0_1132	protein_coding		hypothetical protein	1074	112.9	2.8	-5.33	363673	9058.41	-110.1	0	0	752156	752455	-	VAV66948.1
PPRCHA0_1133	protein_coding		hypothetical protein	441	162.1	3.6	-5.5	214444	4735.27	-158.5	0	0	752605	753615	-	VAV66949.1
PPRCHA0_1134	protein_coding		hypothetical protein	408	15.1	2.1	-2.84	18457.7	2575.24	-13	0.36	0.42952	5778288	5779187	-	VAV71436.1
PPRCHA0_1135	protein_coding		hypothetical protein	723	5	2.9	-0.78	10940.3	6363.46	-2.1	0.52	0.58518	6102198	6102806	+	VAV71736.1
PPRCHA0_1136	protein_coding		methyl-accepting chemotaxis protein	1620	571	12.5	-5.51	2.77528e+06	60889.7	-558.5	0	0	753612	754571	-	VAV66950.1
PPRCHA0_1137	protein_coding		CheW-like protein	534	1195.3	4.2	-8.15	1914832	6758.28	-1191.1	0	0	754568	755356	-	VAV66951.1
PPRCHA0_1138	protein_coding		chemotaxis protein methyltransferase, CheR family	1272	257.6	9.1	-4.82	983047	34754.7	-248.5	0	0	755398	757527	-	VAV66952.1
PPRCHA0_1139	protein_coding		CheW-like protein	684	89.7	0.5	-7.6	184082	947.05	-89.2	0	0	757683	759065	-	VAV66953.1
PPRCHA0_1140	protein_coding		sensor histidine kinase/response regulator	2328	165.4	6.3	-4.71	1.15546e+06	44231.4	-159.1	0	0	759165	761297	-	VAV66954.1
PPRCHA0_1141	protein_coding		response regulator domain/methylesterase, CheB family	1008	282.9	10.2	-4.79	855411	30906.9	-272.7	0	0	761386	761796	-	VAV66955.1
PPRCHA0_1142	protein_coding		response regulator/diguanylate cyclase domain protein	999	483	19.2	-4.65	1.44754e+06	57644	-463.8	0	0	761852	762346	-	VAV66956.1
PPRCHA0_1143	protein_coding		hypothetical protein	513	39.3	2.8	-3.81	60527.9	4323.14	-36.5	0	0	762396	762794	-	VAV66957.1
PPRCHA0_1144	protein_coding	prfB	Peptide chain release factor 2	840	0.2	0.9	2.28	444.5	2163.1	0.7	0.26	0.32315	5557175	5557666	-	VAV71217.1
PPRCHA0_1145	protein_coding	lysS	lysine-tRNA ligase	1500	0.9	10.1	3.42	4233.1	45295.1	9.1	0.0003	0.0006	3384638	3385084	-	VAV69317.1
PPRCHA0_1146	protein_coding		transcriptional regulator, TetR family	714	383.8	7.3	-5.71	822164	15667.4	-376.5	0	0	762895	763185	-	VAV66958.1
PPRCHA0_1147	protein_coding		putative lipoprotein	543	44.7	2.5	-4.16	72763.5	4057.21	-42.2	0	0	763189	763491	-	VAV66959.1
PPRCHA0_1148	protein_coding		hypothetical protein	1275	10.9	6.6	-0.73	41507.6	25053.9	-4.3	0.21	0.26895	5402833	5403732	-	VAV71071.1
PPRCHA0_1149	protein_coding		putative lipoprotein	924	1.6	1.4	-0.27	4541.5	3767.85	-0.3	0.89	0.93523	6539257	6539472	-	VAV72139.1
PPRCHA0_1150	protein_coding		putative lipoprotein	324	120	3.6	-5.05	116659	3522.29	-116.4	0	0	763675	764403	-	VAV66960.1
PPRCHA0_1151	protein_coding		OmpA family lipoprotein	786	136.6	6.3	-4.44	322204	14863.5	-130.3	0	0	764400	765497	-	VAV66961.1
PPRCHA0_1152	protein_coding		hypothetical protein	411	17.5	2.7	-2.67	21555	3376.08	-14.7	0.045	0.06768	4595251	4595721	-	VAV70381.1
PPRCHA0_1153	protein_coding		hypothetical protein	342	1.6	2.1	0.4	1635.7	2163.1	0.5	0.86	0.90821	6505016	6505495	-	VAV72106.1
PPRCHA0_1154	protein_coding	ppc	phosphoenolpyruvate carboxylase	2628	20.1	2.4	-3.05	158158	19096.5	-17.6	0	0	765591	766805	-	VAV66962.1
PPRCHA0_1155	protein_coding	adk	adenylate kinase	645	0.5	15.1	5.06	877.4	29192.1	14.6	0.0002	0.00041	3315860	3317155	-	VAV69271.1
PPRCHA0_1156	protein_coding	yeaZ	peptidase, M22 family	672	219.5	5.6	-5.3	442594	11221.5	-214	0	0	766944	768257	+	VAV66963.1
PPRCHA0_1157	protein_coding		hypothetical protein	300	147.5	12.6	-3.55	132708	11367.7	-134.8	0	0	768250	768876	+	VAV66964.1
PPRCHA0_1158	protein_coding		hypothetical protein	855	87.9	3.8	-4.55	225475	9619.82	-84.2	0.013	0.02158	4159788	4162079	-	VAV69981.1
PPRCHA0_1159	protein_coding		hypothetical protein	828	4.3	13.5	1.64	10707.9	33415.9	9.1	0.62	0.67917	6286234	6287208	+	VAV71898.1
PPRCHA0_1160	protein_coding		extensin-like C-terminus domain protein	696	0.3	1.2	1.84	719.6	2578.29	0.9	0.18	0.23524	5305418	5306926	+	VAV70983.1
PPRCHA0_1161	protein_coding		hypothetical protein	615	416.3	34.6	-3.59	768113	63847.5	-381.7	0.0001	0.00021	3208548	3211646	+	VAV69187.1
PPRCHA0_1162	protein_coding		hypothetical protein	780	47.6	4.5	-3.42	111380	10423.7	-43.1	0	0	768876	769607	+	VAV66965.1
PPRCHA0_1163	protein_coding		transcriptional regulator, TetR family	633	2488.5	42	-5.89	4.72567e+06	79677.9	-2446.5	0	0	769607	771328	+	VAV66966.1
PPRCHA0_1164	protein_coding		efflux transporter, RND family, MFP subunit	1086	200.9	49.1	-2.03	654551	159915	-151.8	0	0	771325	771768	-	VAV66967.1
PPRCHA0_1165	protein_coding		RND transporter, hydrophobe/amphiphile efflux-1 (HAE1) family, permease protein	3054	215.1	7.8	-4.78	1.97033e+06	71594.6	-207.2	0	0	771765	772310	-	VAV66968.1
PPRCHA0_1166	protein_coding		hypothetical protein	687	949.2	40.4	-4.55	1.95623e+06	83349.2	-908.7	0	0	772338	772790	-	VAV66969.1
PPRCHA0_1167	protein_coding		putative lipoprotein	396	594.5	4.9	-6.93	706278	5808.17	-589.6	0	0	772823	773500	-	VAV66970.1
PPRCHA0_1168	protein_coding	plsB	glycerol-3-phosphate O-acyltransferase	2502	295.6	7.5	-5.3	2.21849e+06	56239.5	-288.1	0	0	773504	774412	-	VAV66971.1
PPRCHA0_1169	protein_coding		cold-shock DNA-binding domain protein	207	212.7	52.7	-2.01	132058	32737.8	-159.9	0.0032	0.00579	3828582	3829463	+	VAV69693.1
PPRCHA0_1170	protein_coding		hypothetical protein	375	470.1	12	-5.3	528816	13446.8	-458.1	0	0	774451	775047	-	VAV66972.1
PPRCHA0_1171	protein_coding	rrmA	ribosomal RNA large subunit methyltransferase A	807	1168.5	55.4	-4.4	2.82902e+06	134165	-1113.1	0	0	775112	777898	-	VAV66973.1
PPRCHA0_1172	protein_coding	dapE	succinyl-diaminopimelate desuccinylase	1149	5.6	0.8	-2.75	19173.3	2841.16	-4.7	0.0007	0.00136	3523086	3524408	+	VAV69442.1
PPRCHA0_1173	protein_coding		glycosyltransferase, group 2 family	2589	410.3	9.5	-5.44	3.18655e+06	73550.9	-400.8	0	0	777997	779286	-	VAV66974.1
PPRCHA0_1174	protein_coding		ThiF family protein	813	433.6	1.7	-8.03	1.05757e+06	4036.84	-432	0	0	779476	781083	-	VAV66975.1
PPRCHA0_1175	protein_coding	sufE	Fe-S metabolism associated domain protein	408	489.8	5	-6.62	599467	6100.58	-484.8	0	0	781166	781486	-	VAV66976.1
PPRCHA0_1176	protein_coding	sufS	cysteine desulfurase, SufS family protein	1203	205.6	3.2	-6	742182	11636.7	-202.4	0	0	781483	782496	-	VAV66977.1
PPRCHA0_1177	protein_coding	dapD	2,3,4,5-tetrahydropyridine-2,6-dicarboxylate N-succinyltransferase	1032	1.4	2.8	1	4334.8	8672.76	1.4	0.24	0.30189	5492711	5494750	+	VAV71160.1
PPRCHA0_1178	protein_coding		ArsC family protein	360	333.2	43.8	-2.93	359859	47336.9	-289.4	0.0011	0.0021	3604753	3605133	-	VAV69509.1
PPRCHA0_1179	protein_coding		Na+/H+ antiporter	1644	67.1	8.8	-2.94	330792	43204.8	-58.3	0	0	782692	783990	-	VAV66978.1
PPRCHA0_1180	protein_coding	dapC	succinyldiaminopimelate transaminase	1197	662.3	25.4	-4.71	2.37831e+06	91124.3	-636.9	0	0	784021	784899	-	VAV66979.1
PPRCHA0_1181	protein_coding	glnD	protein-P-II uridylyltransferase	2700	64.1	10.8	-2.57	518958	87233.6	-53.3	0	0	785126	786487	-	VAV66980.1
PPRCHA0_1182	protein_coding	map_1	methionine aminopeptidase, type I	780	349	39.3	-3.15	816546	92069.1	-309.6	0	0	786505	786966	-	VAV66981.1
PPRCHA0_1183	protein_coding	rpsB	ribosomal protein S2	735	0.6	5.7	3.28	1304.4	12642.9	5.1	0.053	0.07886	4644346	4647111	-	VAV70422.1
PPRCHA0_1184	protein_coding	tsf	translation elongation factor Ts	864	0.5	6.9	3.68	1404.2	17997.1	6.4	0.0029	0.00528	3809395	3811056	+	VAV69675.1
PPRCHA0_1185	protein_coding	pyrH	UMP kinase	741	2.2	10	2.19	4887.5	22233.1	7.8	0.15	0.1999	5192215	5193414	-	VAV70870.1
PPRCHA0_1186	protein_coding	frr	ribosome recycling factor	555	0.6	4.8	3.01	988.9	7968.21	4.2	0.022	0.03516	4336184	4338136	+	VAV70138.1
PPRCHA0_1187	protein_coding	uppS	di-trans,poly-cis-decaprenylcistransferase	753	1.7	13.1	2.97	3769.8	29610.5	11.4	0.2	0.25775	5368028	5369578	+	VAV71039.1
PPRCHA0_1188	protein_coding	cdsA_1	phosphatidate cytidylyltransferase	804	0.5	0.6	0.35	1164.2	1481.97	0.1	0.85	0.89966	6493223	6494299	-	VAV72096.1
PPRCHA0_1189	protein_coding	dxr	1-deoxy-D-xylulose 5-phosphate reductoisomerase	1188	0.4	14	5.04	1514.4	49908.2	13.6	0	0	787015	787467	-	VAV66982.1
PPRCHA0_1190	protein_coding	rseP	RIP metalloprotease RseP	1350	185.4	6.4	-4.86	750819	25872.1	-179	0	0	787698	789659	-	VAV66983.1
PPRCHA0_1191	protein_coding	yaeT	outer membrane protein assembly complex, YaeT protein	2388	0.5	73.2	7.12	3759.9	524311	72.7	0	0	789713	791380	-	VAV66984.1
PPRCHA0_1192	protein_coding		outer membrane protein, Skp family	501	62.3	6	-3.37	93606.6	9061.47	-56.3	0	0	791669	792736	+	VAV66985.1
PPRCHA0_1193	protein_coding	lpxD	UDP-3-O-[3-hydroxymyristoyl] glucosamine N-acyltransferase	1053	12.1	11.3	-0.11	38352.2	35611.6	-0.9	0.91	0.95185	6559308	6559910	-	VAV72159.1
PPRCHA0_1194	protein_coding	fabZ	beta-hydroxyacyl-(acyl-carrier-protein) dehydratase FabZ	438	0.2	3.8	4.07	298.2	5004.26	3.6	0.045	0.06768	4595963	4597114	+	VAV70382.1
PPRCHA0_1195	protein_coding	lpxA	acyl-[acyl-carrier-protein]-UDP-N-acetylglucosamine O-acyltransferase	774	0.4	5	3.68	906.3	11610.2	4.6	0.013	0.02158	4162234	4165944	+	VAV69982.1
PPRCHA0_1196	protein_coding	lpxB	lipid-A-disaccharide synthase	1122	0.4	2	2.3	1404.5	6898.37	1.6	0.072	0.10458	4805456	4805995	-	VAV70528.1
PPRCHA0_1197	protein_coding	rnhB	ribonuclease HII	651	748.1	43.2	-4.11	1461115	84341.1	-705	0	0	792740	793276	+	VAV66986.1
PPRCHA0_1198	protein_coding	dnaE	DNA polymerase III, alpha subunit	3519	4.8	4.5	-0.09	50541.3	47377.2	-0.3	0.9	0.94396	6551109	6551579	-	VAV72150.1
PPRCHA0_1199	protein_coding	accA	acetyl-CoA carboxylase, carboxyl transferase, alpha subunit	945	0.3	2.4	2.94	883.2	6778.65	2.1	0.082	0.11788	4859495	4859941	-	VAV70568.1
PPRCHA0_1200	protein_coding	tilS	tRNA(Ile)-lysidine synthetase	1248	0.3	3.8	3.47	1281.3	14208.9	3.5	0.0139	0.02306	4197679	4198590	-	VAV70009.1
PPRCHA0_1201	protein_coding	pyrG	CTP synthase	1629	0.4	1.6	1.92	2006.8	7582.56	1.1	0.033	0.05087	4482715	4483527	+	VAV70278.1
PPRCHA0_1202	protein_coding	kdsA	3-deoxy-8-phosphooctulonate synthase	843	0.1	1.2	3.5	275.1	3110.15	1.1	0.12	0.16453	5047988	5049055	+	VAV70738.1
PPRCHA0_1203	protein_coding	eno	phosphopyruvate hydratase	1287	2.3	10.4	2.21	8733	40343.8	8.2	0.046	0.06908	4601422	4601574	-	VAV70386.1
PPRCHA0_1204	protein_coding	ftsB	cell division protein FtsB	276	0.2	0.6	1.99	134.6	534.92	0.5	1	1	6661217	6662362	-	VAV72255.1
PPRCHA0_1205	protein_coding	ispD	2-C-methyl-D-erythritol 4-phosphate cytidylyltransferase	705	0.4	3.1	3.08	765.8	6486.24	2.7	0.13	0.17658	5111733	5112455	-	VAV70798.1
PPRCHA0_1206	protein_coding		transcriptional regulator, LysR family	897	178.8	7.4	-4.6	481144	19897.3	-171.4	0	0	793461	793832	+	VAV66987.1
PPRCHA0_1207	protein_coding		S-(hydroxymethyl)glutathione dehydrogenase/class III alcohol dehydrogenase	1110	1626.6	48.7	-5.06	5416555	162210	-1577.9	0	0	794055	795968	+	VAV66988.1
PPRCHA0_1208	protein_coding	fghA	S-formylglutathione hydrolase	843	805.9	105.2	-2.94	2.038e+06	266096	-700.6	0	0	796055	797401	-	VAV66989.1
PPRCHA0_1209	protein_coding	ispF	2-C-methyl-D-erythritol 2,4-cyclodiphosphate synthase	471	0.4	5.8	3.85	573.3	8260.62	5.4	0.025	0.03956	4371009	4371629	+	VAV70175.1
PPRCHA0_1210	protein_coding	truD	tRNA pseudouridine synthase D	1056	1314.2	62.9	-4.39	4.16324e+06	199235	-1251.3	0	0	797469	797762	-	VAV66990.1
PPRCHA0_1211	protein_coding	surE	5'/3'-nucleotidase SurE	747	548.8	11.9	-5.53	1.22975e+06	26588.9	-536.9	0	0	797953	798258	+	VAV66991.1
PPRCHA0_1212	protein_coding	pcm	protein-L-isoaspartate O-methyltransferase	675	1511.4	88.5	-4.09	3060678	179310	-1422.9	0	0	798255	799004	+	VAV66992.1
PPRCHA0_1213	protein_coding	nlpD	putative lipoprotein NlpD	858	941.1	118	-3	2.42247e+06	303811	-823.1	0	0	799016	799624	+	VAV66993.1
PPRCHA0_1214	protein_coding	rpoS	RNA polymerase sigma factor RpoS	1005	252.3	8	-4.99	760757	24010.1	-244.4	0	0	799663	800220	+	VAV66994.1
PPRCHA0_1215	protein_coding	fdxA	ferredoxin	321	7	4.7	-0.57	6772.6	4568.7	-2.3	0.65	0.70812	6314237	6315436	-	VAV71928.1
PPRCHA0_1216	protein_coding	mutS	DNA mismatch repair protein MutS	2577	1517.5	972.5	-0.64	1.1732e+07	7.51803e+06	-545.1	0.017	0.0276	4280063	4280476	-	VAV70071.1
PPRCHA0_1217	protein_coding	prtR1	transcriptional regulator PrtR	735	2.6	15.5	2.58	5739.3	34231.6	12.9	0.34	0.40724	5749312	5752200	+	VAV71410.1
PPRCHA0_1218	protein_coding	hol	pyocin R2, holin	348	47.7	6.9	-2.8	49753.1	7164.3	-40.8	0.0003	0.0006	3385096	3387345	-	VAV69318.1
PPRCHA0_1219	protein_coding		hypothetical protein	519	0.4	6.4	4.14	567.5	10005.5	6.1	0.025	0.03956	4371694	4371936	-	VAV70176.1
PPRCHA0_1220	protein_coding		phage baseplate assembly V family protein	588	0.3	1.4	2.1	567.5	2432.09	1.1	0.23	0.2911	5465401	5466267	+	VAV71133.1
PPRCHA0_1221	protein_coding		hypothetical protein	201	3.8	1.6	-1.27	2288.8	947.05	-2.2	1	1	6662490	6663983	-	VAV72256.1
PPRCHA0_1222	protein_coding		hypothetical protein	324	0.1	0.7	2.28	140.5	681.13	0.6	1	1	6664222	6664584	+	VAV72257.1
PPRCHA0_1223	protein_coding		Baseplate J-like protein	879	11.1	1.3	-3.05	29240.7	3522.29	-9.8	0.0004	0.00079	3441272	3441751	-	VAV69366.1
PPRCHA0_1224	protein_coding		phage tail protein I	603	9.9	5.2	-0.94	17938	9327.4	-4.8	0.23	0.2911	5466282	5467409	+	VAV71134.1
PPRCHA0_1225	protein_coding		putative tail fiber protein	1224	170.3	26	-2.71	625522	95485.6	-144.3	0	0	800380	802398	+	VAV66995.1
PPRCHA0_1226	protein_coding		hypothetical protein	768	0.4	1.8	2.26	871.5	4179.99	1.4	0.074	0.10725	4824636	4826426	+	VAV70536.1
PPRCHA0_1227	protein_coding		hypothetical protein	405	0.4	12.5	5.14	432.8	15211.5	12.2	0.0001	0.00021	3211684	3214791	+	VAV69188.1
PPRCHA0_1228	protein_coding		Phage tail sheath protein	1164	9.3	4.8	-0.94	32380.8	16903.8	-4.4	0.44	0.51107	5928382	5928873	+	VAV71572.1
PPRCHA0_1229	protein_coding		phage major tail tube protein	507	0.3	6.9	4.49	467.6	10540.4	6.6	0.01	0.01696	4068149	4068544	-	VAV69908.1
PPRCHA0_1230	protein_coding		hypothetical protein	303	14.3	1346.1	6.56	12992.5	1.22361e+06	1331.8	0	0	802383	805151	-	VAV66996.1
PPRCHA0_1231	protein_coding		tail tape measure protein	2544	0.5	4.8	3.23	3885.8	36494	4.3	0.028	0.04388	4408657	4409409	-	VAV70213.1
PPRCHA0_1232	protein_coding		pyocin R2	843	5.9	0	-2.79	14932.3	0	-5.9	0.0029	0.00528	3811066	3812157	-	VAV69676.1
PPRCHA0_1233	protein_coding		hypothetical protein	204	0.4	2	2.14	275.1	1216.04	1.5	0.47	0.53939	6006296	6006715	+	VAV71643.1
PPRCHA0_1234	protein_coding		tail protein D	1041	8	2.4	-1.74	24914.9	7436.35	-5.6	0.086	0.12337	4880426	4883374	+	VAV70583.1
PPRCHA0_1235	protein_coding		glycosyl hydrolase, family 18	1134	11.3	5.2	-1.13	38565.8	17611.5	-6.2	0.49	0.55817	6036543	6036854	-	VAV71672.1
PPRCHA0_1236	protein_coding		hypothetical protein	579	4.4	0.5	-3.01	7603.3	947.05	-3.8	0.45	0.52013	5956031	5957269	+	VAV71595.1
PPRCHA0_1237	protein_coding		putative phage protein, gp38 family	180	3.4	0	-2.14	1842.9	0	-3.4	0.1	0.14066	4915111	4916187	+	VAV70619.1
PPRCHA0_1238	protein_coding		putative bacteriophage Mu tail sheath protein (GpL)	1494	24.9	7.6	-1.71	111738	34094	-17.3	0.037	0.05654	4520586	4521446	-	VAV70314.1
PPRCHA0_1239	protein_coding		hypothetical protein	345	22.1	8284	8.55	22921.4	8.57391e+06	8261.8	0	0	805148	805585	-	VAV66997.1
PPRCHA0_1240	protein_coding		hypothetical protein	294	0.3	6.7	4.4	281	5951.32	6.4	0.01	0.01696	4068677	4069939	-	VAV69909.1
PPRCHA0_1241	protein_coding		putative phage tail protein	1596	12.9	3.4	-1.92	61599	16228.8	-9.5	0.0034	0.00614	3835774	3836301	-	VAV69701.1
PPRCHA0_1242	protein_coding		DNA circulation protein, N-terminal domain protein	1242	3.4	3.7	0.14	12519.7	13793.7	0.3	0.88	0.92599	6525804	6526445	+	VAV72127.1
PPRCHA0_1243	protein_coding		putative bacteriophage Mu P protein	1038	72.2	4.9	-3.88	224713	15287.9	-67.3	0	0	805660	806127	+	VAV66998.1
PPRCHA0_1244	protein_coding		prophage MuSo2, baseplate assembly protein V	504	17.6	2.7	-2.72	26662.9	4057.21	-15	0.0034	0.00614	3836500	3837021	+	VAV69702.1
PPRCHA0_1245	protein_coding		phage protein, GP46 family	396	208.1	2.3	-6.52	247248	2698.02	-205.9	0	0	806254	807045	+	VAV66999.1
PPRCHA0_1246	protein_coding		baseplate J family protein	1038	26.6	9	-1.56	82817.3	28148.8	-17.6	0.0091	0.01557	4046380	4047444	+	VAV69891.1
PPRCHA0_1247	protein_coding		hypothetical protein	597	89.3	3.7	-4.58	160007	6708.37	-85.6	0	0	807089	807358	-	VAV67000.1
PPRCHA0_1248	protein_coding		putative tail fiber protein	1095	38	11.9	-1.68	124904	38961.2	-26.2	0.0003	0.0006	3387955	3389646	+	VAV69319.1
PPRCHA0_1249	protein_coding		hypothetical protein	375	51.7	9.6	-2.42	58161.2	10832.8	-42.1	0.0027	0.00493	3796742	3798304	+	VAV69664.1
PPRCHA0_1250	protein_coding		putative pyocin R, lytic enzyme	561	15.9	2.9	-2.47	26837.7	4858.06	-13.1	0.0044	0.00782	3877743	3877988	+	VAV69753.1
PPRCHA0_1251	protein_coding		hypothetical protein	513	8.3	8.2	-0.01	12714.3	12583.8	-0.1	0.97	1	6664643	6664798	-	VAV72258.1
PPRCHA0_1252	protein_coding		hypothetical protein	639	31.4	2.3	-3.8	60270	4323.14	-29.2	0	0	807358	808092	-	VAV67001.1
PPRCHA0_1253	protein_coding	cinA	competence/damage-inducible protein CinA	498	42.1	23.7	-0.83	62835.9	35418.7	-18.4	0.26	0.32315	5557691	5557801	+	VAV71218.1
PPRCHA0_1254	protein_coding	recA	RecA protein	1050	14.3	11.2	-0.35	45153.7	35310	-3.1	0.69	0.74705	6352520	6352783	+	VAV71963.1
PPRCHA0_1255	protein_coding	recX	regulatory protein RecX	465	90.8	1.4	-6.06	126672	1894.11	-89.4	0	0	808104	808988	-	VAV67002.1
PPRCHA0_1256	protein_coding		hypothetical protein	1116	186.7	20	-3.22	624918	66858.3	-166.7	0	0	808990	809871	-	VAV67003.1
PPRCHA0_1257	protein_coding		hypothetical protein	192	272.8	3.5	-6.26	157139	2043.38	-269.3	0	0	809888	811162	-	VAV67004.1
PPRCHA0_1258	protein_coding		hypothetical protein	423	2084.7	85.9	-4.6	2.64552e+06	108945	-1998.9	0	0	811159	812346	-	VAV67005.1
PPRCHA0_1259	protein_coding		hypothetical protein	549	214.7	28.1	-2.93	353559	46357.3	-186.5	0	0	812343	813596	-	VAV67006.1
PPRCHA0_1260	protein_coding		putative membrane protein	903	22.9	5.4	-2.08	61970.2	14689.3	-17.5	0.0086	0.01475	4037017	4037577	-	VAV69880.1
PPRCHA0_1261	protein_coding		DNA-binding response regulator, LuxR family	648	942.4	65.3	-3.85	1.83202e+06	126866	-877.1	0	0	813616	814551	-	VAV67007.1
PPRCHA0_1262	protein_coding	dgkA	diacylglycerol kinase	360	382.3	41.2	-3.21	412865	44477.1	-341.1	0	0	814879	815085	+	VAV67008.1
PPRCHA0_1263	protein_coding		transcriptional regulator, LysR family	924	748.6	12.2	-5.93	2.07522e+06	33956.9	-736.4	0	0	815268	815678	+	VAV67009.1
PPRCHA0_1264	protein_coding	fpr_1	ferredoxin-NADP(+) reductase	777	0.2	4.4	4.54	438.7	10186.9	4.2	0.077	0.11118	4843264	4844040	+	VAV70552.1
PPRCHA0_1265	protein_coding		methyltransferase, YaeB/AF_0241 family	693	112	2.5	-5.47	232903	5270.19	-109.5	0	0	815754	817430	-	VAV67010.1
PPRCHA0_1266	protein_coding	rhlG	rhamnolipids biosynthesis 3-oxoacyl-[acyl-carrier-protein] reductase	768	4.9	3.8	-0.37	11190.2	8646.28	-1.1	0.79	0.84255	6446642	6447844	+	VAV72051.1
PPRCHA0_1267	protein_coding		hypothetical protein	459	1322.7	29.6	-5.48	1.82136e+06	40741.2	-1293.1	0	0	817622	819235	-	VAV67011.1
PPRCHA0_1268	protein_coding		S4 domain protein	708	919.3	29.8	-4.95	1.9526e+06	63270.3	-889.5	0	0	819652	820101	+	VAV67012.1
PPRCHA0_1269	protein_coding		acetyltransferase, GNAT family	471	284.9	17.1	-4.05	402497	24228.1	-267.7	0	0	820108	820962	-	VAV67013.1
PPRCHA0_1270	protein_coding	rimO	ribosomal protein S12 methylthiotransferase RimO	1335	1157.5	36.7	-4.98	4.63573e+06	146856	-1120.8	0	0	820965	822317	-	VAV67014.1
PPRCHA0_1271	protein_coding	kup	putative potassium uptake protein	1899	412.9	32.1	-3.69	2.35212e+06	182631	-380.8	0	0	822448	823725	+	VAV67015.1
PPRCHA0_1272	protein_coding		hypothetical protein	273	35.9	0.7	-5.78	29442.1	534.92	-35.3	0.0054	0.00949	3918704	3920029	-	VAV69791.1
PPRCHA0_1273	protein_coding		virulence protein, VirJ family	1296	2696.2	68	-5.31	1.0483e+07	264473	-2628.2	0	0	823809	825755	-	VAV67016.1
PPRCHA0_1274	protein_coding		putative membrane protein	2646	1287.1	76.2	-4.08	1.02168e+07	605208	-1210.8	0	0	826199	827095	+	VAV67017.1
PPRCHA0_1275	protein_coding	dinB	DNA polymerase IV	1065	146.6	3.7	-5.3	468259	11899.6	-142.8	0	0	827326	827730	-	VAV67018.1
PPRCHA0_1276	protein_coding		putative lipoprotein	951	776.9	58.7	-3.73	2.21645e+06	167461	-718.2	0	0	827727	830123	-	VAV67019.1
PPRCHA0_1277	protein_coding	proS	proline-tRNA ligase	1713	36.3	1.6	-4.48	186669	8383.41	-34.7	0.018	0.02911	4294547	4295635	-	VAV70089.1
PPRCHA0_1278	protein_coding		AmpG-like permease	1563	321	23.1	-3.8	1.505e+06	108329	-297.9	0	0	830272	830655	-	VAV67020.1
PPRCHA0_1279	protein_coding	ybaZ	DNA base-flipping protein YbaZ	351	0.4	2.1	2.3	438.7	2163.1	1.6	0.25	0.31268	5528350	5528847	-	VAV71188.1
PPRCHA0_1280	protein_coding		hypothetical protein	1044	146.7	10.2	-3.85	459560	31790.8	-136.6	0	0	830801	830998	+	VAV67021.1
PPRCHA0_1281	protein_coding	capB	cold shock protein CapB	207	553.9	29.6	-4.22	343945	18412.3	-524.2	0.0014	0.00263	3669928	3673422	-	VAV69556.1
PPRCHA0_1282	protein_coding	dcd	dCTP deaminase	564	2.4	2.9	0.26	4066.3	4858.06	0.5	0.83	0.88108	6470670	6471866	+	VAV72078.1
PPRCHA0_1283	protein_coding		hypothetical protein	210	2516.3	39.5	-5.99	1585279	24879.7	-2476.8	0	0	831092	832288	+	VAV67022.1
PPRCHA0_1284	protein_coding	hisP	histidine ABC transporter, ATP-binding protein HisP	762	5.4	2	-1.46	12321.5	4469.35	-3.4	0.33	0.39689	5736977	5738194	-	VAV71396.1
PPRCHA0_1285	protein_coding		succinylglutamate desuccinylase/aspartoacylase family protein	1116	114.1	7	-4.03	382134	23413.5	-107.1	0	0	832290	832466	-	VAV67023.1
PPRCHA0_1286	protein_coding	hisM	histidine ABC transporter, permease protein HisM	708	15.8	5.9	-1.44	33629.8	12434.5	-10	0.27	0.33301	5588632	5589297	-	VAV71248.1
PPRCHA0_1287	protein_coding	hisQ	histidine ABC transporter, permease protein HisQ	726	9.9	3.8	-1.39	21513.7	8234.14	-6.1	0.24	0.30189	5494816	5496258	-	VAV71161.1
PPRCHA0_1288	protein_coding	hisJ	histidine ABC transporter, periplasmic histidine-binding protein HisJ	780	50	9.5	-2.39	117045	22296.8	-40.5	0	0	832610	833623	-	VAV67024.1
PPRCHA0_1289	protein_coding	quiP	acyl-homoserine lactone acylase QuiP	2427	155.7	18.6	-3.06	1.13332e+06	135634	-137	0	0	833658	833951	-	VAV67025.1
PPRCHA0_1290	protein_coding		glutathione S-transferase	639	164.8	7384.8	5.49	315978	1.41566e+07	7220	0	0	834068	834979	+	VAV67026.1
PPRCHA0_1291	protein_coding		isochorismatase family protein	567	16.6	2.6	-2.66	28318.3	4472.4	-14	0.22	0.27971	5435891	5436937	+	VAV71103.1
PPRCHA0_1292	protein_coding		SEC-C domain protein	198	817.9	4.1	-7.64	485844	2429.03	-813.8	0	0	835115	836491	+	VAV67027.1
PPRCHA0_1293	protein_coding		hypothetical protein	483	126.4	3.1	-5.36	183221	4469.35	-123.4	0	0	836570	837523	-	VAV67028.1
PPRCHA0_1294	protein_coding		SEC-C domain protein	474	39.7	1.4	-4.81	56455.8	2016.89	-38.3	0.0006	0.00117	3500681	3501718	-	VAV69419.1
PPRCHA0_1295	protein_coding		hypothetical protein	495	6.7	2.1	-1.67	9917.8	3110.15	-4.6	0.34	0.40724	5752291	5753148	+	VAV71411.1
PPRCHA0_1296	protein_coding		OmpA family lipoprotein	687	85.1	19.2	-2.15	175345	39484.6	-65.9	0.0009	0.00173	3569754	3570911	+	VAV69481.1
PPRCHA0_1297	protein_coding		hypothetical protein	276	52.1	6.9	-2.92	43126	5685.39	-45.2	0.0001	0.00021	3214788	3216281	+	VAV69189.1
PPRCHA0_1298	protein_coding		hypothetical protein	756	16.2	1.2	-3.77	36742.7	2698.02	-15	0	0	837704	838669	-	VAV67029.1
PPRCHA0_1299	protein_coding		hypothetical protein	462	39.7	1.5	-4.75	55093.1	2043.38	-38.3	0	0	838735	839817	-	VAV67030.1
PPRCHA0_1300	protein_coding	dinG	ATP-dependent helicase DinG	2142	255.4	10.8	-4.56	1.64121e+06	69660.2	-244.6	0	0	840142	841230	+	VAV67031.1
PPRCHA0_1301	protein_coding		hypothetical protein	2385	1418.1	79.4	-4.16	10146250	568363	-1338.6	0	0	841227	842234	-	VAV67032.1
PPRCHA0_1302	protein_coding	estC	carboxylesterase	1143	1182.3	1955.6	0.73	4054119	6.70564e+06	773.3	0.12	0.16453	5049180	5049986	+	VAV70739.1
PPRCHA0_1303	protein_coding		OmpA family protein	1248	611	40.7	-3.91	2287481	152292	-570.3	0	0	842347	843705	-	VAV67033.1
PPRCHA0_1304	protein_coding	pdxH	pyridoxamine 5'-phosphate oxidase	645	0.2	0.5	1.13	432.8	947.05	0.3	1	1	6664810	6665046	-	VAV72259.1
PPRCHA0_1305	protein_coding		hypothetical protein	234	163.1	21	-2.96	114507	14740.7	-142.1	0	0	843898	844581	-	VAV67034.1
PPRCHA0_1306	protein_coding		hypothetical protein	462	1088.5	22.7	-5.58	1.50864e+06	31527.9	-1065.7	0	0	844891	845322	+	VAV67035.1
PPRCHA0_1307	protein_coding	nhaA	Na+/H+ antiporter NhaA	1185	0.7	3.6	2.39	2451.3	12876.2	2.9	0.0053	0.00934	3910641	3911897	-	VAV69785.1
PPRCHA0_1308	protein_coding		pyridoxal-phosphate dependent enzyme family protein	1092	28.6	2.1	-3.74	93693.6	7000.79	-26.5	0.015	0.02458	4238582	4239394	-	VAV70035.1
PPRCHA0_1309	protein_coding		pyridine nucleotide-disulfide oxidoreductase	1611	971.8	22.1	-5.46	4.69664e+06	106665	-949.7	0	0	845319	846245	-	VAV67036.1
PPRCHA0_1310	protein_coding		putative lipoprotein	678	396.9	33.5	-3.57	807204	68137.1	-363.4	0	0	846245	847351	-	VAV67037.1
PPRCHA0_1311	protein_coding		short chain dehydrogenase/reductase family protein	597	2.5	4.5	0.89	4393.4	8140.9	2.1	0.53	0.59425	6136995	6139829	+	VAV71762.1
PPRCHA0_1312	protein_coding		transcriptional regulator, LysR family	906	10.8	9.2	-0.23	29430.2	25138	-1.6	0.93	0.96848	6590459	6591427	-	VAV72188.1
PPRCHA0_1313	protein_coding		DoxX family protein	507	30.4	20.5	-0.56	46191.9	31255.9	-9.8	0.67	0.72822	6339335	6340312	-	VAV71947.1
PPRCHA0_1314	protein_coding		hypothetical protein	768	3.4	8.7	1.37	7816.5	20157.1	5.4	0.61	0.66965	6271955	6273751	-	VAV71886.1
PPRCHA0_1315	protein_coding		hypothetical protein	888	8.5	2	-2.11	22768.9	5270.19	-6.6	0.043	0.06491	4579105	4580184	+	VAV70363.1
PPRCHA0_1316	protein_coding		hypothetical protein	300	0.3	1.8	2.45	298.2	1628.18	1.5	0.62	0.67917	6287448	6288335	+	VAV71899.1
PPRCHA0_1317	protein_coding	braG	branched-chain amino acid ABC transporter, ATP-binding protein BraG	699	80.5	7	-3.52	168721	14659.3	-73.5	0.0017	0.00317	3712031	3713002	-	VAV69591.1
PPRCHA0_1318	protein_coding	braF	branched-chain amino acid ABC transporter, ATP-binding protein BraF	765	19.9	3.3	-2.59	45774.6	7579.5	-16.6	0.016	0.0261	4257208	4258206	-	VAV70053.1
PPRCHA0_1319	protein_coding	braE	branched-chain amino acid ABC transporter, permease protein BraE	1254	89.4	11.5	-2.96	336487	43343.1	-77.9	0.001	0.00192	3587552	3588529	-	VAV69496.1
PPRCHA0_1320	protein_coding	braD	branched-chain amino acid ABC transporter, permease protein BraD	921	29.6	501.6	4.08	81891.5	1.38593e+06	472	0.053	0.07886	4647660	4648997	-	VAV70423.1
PPRCHA0_1321	protein_coding	braC	branched-chain amino acid ABC transporter, periplasmic branched-chain amino acid-binding protein BraC	1125	244.8	7.4	-5.05	826224	24898.5	-237.4	0	0	847363	848928	-	VAV67038.1
PPRCHA0_1322	protein_coding		hypothetical protein	303	1972.9	60.7	-5.02	1.79337e+06	55152.8	-1912.2	0	0	849462	850043	-	VAV67039.1
PPRCHA0_1323	protein_coding		hypothetical protein	2178	676.7	35	-4.27	4.42133e+06	228479	-641.7	0	0	850049	850717	-	VAV67040.1
PPRCHA0_1324	protein_coding		3-hydroxyisobutyrate dehydrogenase family protein	891	38.1	12.2	-1.64	101894	32700.3	-25.9	0.019	0.03064	4304919	4305716	-	VAV70102.1
PPRCHA0_1325	protein_coding		signaling repeat/GGDEF domain/EAL domain protein	2277	33.4	587.8	4.14	228226	4.01525e+06	554.4	0.02	0.03214	4315218	4315496	+	VAV70113.1
PPRCHA0_1326	protein_coding		hypothetical protein	366	3.7	3.2	-0.21	4066.3	3522.29	-0.5	0.84	0.89046	6485235	6485747	-	VAV72089.1
PPRCHA0_1327	protein_coding		transporter, major facilitator family	1380	32.5	4.2	-2.95	134495	17444.9	-28.3	0.0016	0.00299	3695736	3698834	+	VAV69577.1
PPRCHA0_1328	protein_coding	hepA/rapA	RNA polymerase-associated helicase protein HepA/RapA	2847	985.8	39.3	-4.65	8.42001e+06	336078	-946.5	0	0	850805	852199	-	VAV67041.1
PPRCHA0_1329	protein_coding		hypothetical protein	339	25.4	0.9	-4.77	25784.3	947.05	-24.4	0.0054	0.00949	3920464	3922218	-	VAV69792.1
PPRCHA0_1330	protein_coding		aminotransferase, class V	1200	28.2	10.6	-1.42	101558	38008	-17.7	0.19	0.24668	5334731	5335792	-	VAV71007.1
PPRCHA0_1331	protein_coding		endoribonuclease L-PSP family protein	468	0.4	6.2	3.86	596.4	8672.76	5.8	0.039	0.05936	4541676	4542641	+	VAV70331.1
PPRCHA0_1332	protein_coding		transcriptional regulator, LysR family	873	40.6	2.1	-4.29	106283	5449	-38.5	0	0	852330	853250	-	VAV67042.1
PPRCHA0_1333	protein_coding		hypothetical protein	159	281.2	2.5	-6.79	134119	1216.04	-278.6	0	0	853376	854725	+	VAV67043.1
PPRCHA0_1334	protein_coding		hypothetical protein	114	0.4	4.3	3.4	140.5	1481.97	3.9	0.42	0.49128	5901372	5901854	-	VAV71543.1
PPRCHA0_1335	protein_coding	pitA_1	low-affinity inorganic phosphate transporter	1473	76.4	6.7	-3.5	337563	29756.6	-69.7	0	0	854799	856292	+	VAV67044.1
PPRCHA0_1336	protein_coding		hypothetical protein	198	79.7	2.5	-5	47316.6	1481.97	-77.2	0.0006	0.00117	3501973	3502584	-	VAV69420.1
PPRCHA0_1337	protein_coding	pcaR	Pca regulon regulatory protein PcaR	840	359.3	4.9	-6.2	905439	12314.8	-354.4	0	0	858259	858480	-	VAV67045.1
PPRCHA0_1338	protein_coding	pcaK	4-hydroxybenzoate transporter PcaK	1344	8.9	5.3	-0.76	36078.8	21376.2	-3.6	0.45	0.52013	5957304	5957600	-	VAV71596.1
PPRCHA0_1339	protein_coding	catI	3-oxoadipate:succinyl-CoA transferase, A subunit	855	34.2	2.3	-3.92	87653.6	5805.11	-31.9	0	0	862286	865738	+	VAV67046.1
PPRCHA0_1340	protein_coding	catJ	3-oxoadipate:succinyl-CoA transferase, B subunit	777	63.1	28.3	-1.15	147080	66062.1	-34.8	0.32	0.38607	5719884	5720402	-	VAV71380.1
PPRCHA0_1341	protein_coding	pcaF	beta-ketoadipyl CoA thiolase	1200	28.3	12.6	-1.16	101712	45472.4	-15.6	0.12	0.16453	5049983	5050828	+	VAV70740.1
PPRCHA0_1342	protein_coding	pcaH_1	protocatechuate 3,4-dioxygenase, beta subunit	702	195.7	32.9	-2.57	412093	69270	-162.8	0	0	865735	869427	+	VAV67047.1
PPRCHA0_1343	protein_coding	pcaG_1	protocatechuate 3,4-dioxygenase, alpha subunit	564	2.7	4.2	0.64	4587.5	7164.3	1.5	0.57	0.63092	6217508	6219907	-	VAV71842.1
PPRCHA0_1344	protein_coding		MFS transporter, metabolite:H+ symporter (MHS) family protein	1293	10	5.7	-0.8	38642.9	22206.6	-4.2	0.16	0.21167	5235895	5237601	-	VAV70917.1
PPRCHA0_1345	protein_coding	pcaB	3-carboxy-cis,cis-muconate cycloisomerase	1362	90.6	1	-6.46	370345	4203.42	-89.6	0	0	869424	871505	+	VAV67048.1
PPRCHA0_1346	protein_coding	pcaD	3-oxoadipate enol-lactonase	786	138.5	7	-4.31	326599	16463.7	-131.5	0	0	871511	872203	+	VAV67049.1
PPRCHA0_1347	protein_coding	pcaC	4-carboxymuconolactone decarboxylase	390	0.4	0.5	0.29	438.7	534.92	0.1	1	1	6665522	6667105	+	VAV72260.1
PPRCHA0_1348	protein_coding	tam	trans-aconitate 2-methyltransferase	822	111.7	13.4	-3.06	275348	33129.6	-98.2	0	0	872200	873468	+	VAV67050.1
PPRCHA0_1349	protein_coding		hypothetical protein	387	3.4	3.4	0	3925.8	3937.49	0	1	1	6667154	6667828	-	VAV72261.1
PPRCHA0_1350	protein_coding		oxidoreductase, pyridine nucleotide-disulfide family	1188	16.3	4.3	-1.93	58209.3	15302.1	-12	0.0068	0.0118	3981843	3982394	+	VAV69838.1
PPRCHA0_1351	protein_coding		outer membrane porin, OprD family	1260	4.3	2.8	-0.63	16112.1	10423.7	-1.5	0.46	0.5291	5982311	5983363	-	VAV71619.1
PPRCHA0_1352	protein_coding	emhC	efflux transporter, outer membrane factor lipoprotein EmhC	1458	1121.9	83.6	-3.75	4907126	365765	-1038.3	0	0	873474	873977	+	VAV67051.1
PPRCHA0_1353	protein_coding	emhB	efflux transporter, permease protein EmhB	3144	1918.4	136.2	-3.82	1.80946e+07	1.2844e+06	-1782.3	0	0	874024	874974	-	VAV67052.1
PPRCHA0_1354	protein_coding	emhA	efflux transporter, membrane fusion protein subunit EmhA	1155	2283.6	285.4	-3	7.91276e+06	988975	-1998.2	0	0	875124	876650	+	VAV67053.1
PPRCHA0_1355	protein_coding	emhR	transcriptional regulator EmhR	630	975.3	675	-0.53	1.84334e+06	1.27567e+06	-300.4	0.34	0.40724	5753366	5755093	-	VAV71412.1
PPRCHA0_1356	protein_coding		integral membrane protein, DUF6 family	882	69.7	5	-3.8	184351	13261.8	-64.7	0	0	876661	877548	+	VAV67054.1
PPRCHA0_1357	protein_coding	xenB	xenobiotic reductase B	1047	710.2	34.4	-4.37	2.23072e+06	107912	-675.8	0	0	877884	878402	-	VAV67055.1
PPRCHA0_1358	protein_coding		transporter, major facilitator family	1164	534.1	26.5	-4.33	1.86495e+06	92570.5	-507.6	0	0	878399	878884	-	VAV67056.1
PPRCHA0_1359	protein_coding		transcriptional regulator, ArsR family	300	2280.1	152.4	-3.9	2.05213e+06	137190	-2127.7	0	0	879011	879355	-	VAV67057.1
PPRCHA0_1360	protein_coding		hypothetical protein	579	0.7	2.2	1.73	1146.6	3791.28	1.5	0.22	0.27971	5436934	5437605	+	VAV71104.1
PPRCHA0_1361	protein_coding		Acyltransferase	792	98.8	6.8	-3.87	234809	16051.5	-92.1	0	0	879642	880295	+	VAV67058.1
PPRCHA0_1362	protein_coding		hypothetical protein	753	23.4	2.8	-3.09	52878.1	6217.25	-20.7	0.0002	0.00041	3317145	3318635	-	VAV69272.1
PPRCHA0_1363	protein_coding		hypothetical protein	876	46.3	0	-5.56	121676	0	-46.3	0	0	880389	881240	+	VAV67059.1
PPRCHA0_1364	protein_coding		beta-lactamase	1095	29.3	1.1	-4.77	96155.6	3522.29	-28.2	0	0	881499	882998	+	VAV67060.1
PPRCHA0_1365	protein_coding		amidase	327	178	42.5	-2.07	174589	41670.4	-135.5	0.16	0.21167	5238125	5238613	-	VAV70918.1
PPRCHA0_1366	protein_coding		amidohydrolase	1173	28.8	8.4	-1.78	101231	29462.6	-20.4	0.25	0.31268	5529298	5529399	+	VAV71189.1
PPRCHA0_1367	protein_coding		transporter, major facilitator family	1308	49.8	15.8	-1.66	195549	62050.4	-34	0.141	0.18993	5181677	5182441	-	VAV70861.1
PPRCHA0_1368	protein_coding		amidase family protein	1461	28.1	2.7	-3.37	123101	11899.6	-25.4	0	0	883026	884234	-	VAV67061.1
PPRCHA0_1369	protein_coding		transcriptional regulator, IclR family	765	5.8	3.4	-0.76	13281.8	7848.49	-2.4	0.46	0.5291	5983560	5984336	-	VAV71620.1
PPRCHA0_1370	protein_coding		hypothetical protein	1305	4.2	5.8	0.48	16425.1	22890.8	1.7	0.49	0.55817	6036900	6038057	-	VAV71673.1
PPRCHA0_1371	protein_coding		YceI-like family protein	579	319.4	136.9	-1.22	554820	237867	-182.5	0.18	0.23524	5307240	5307623	+	VAV70984.1
PPRCHA0_1372	protein_coding		phospholipase D domain protein	1155	24.2	1.5	-4.02	83747.4	5150.47	-22.7	0	0	884421	885821	-	VAV67062.1
PPRCHA0_1373	protein_coding	bglX	periplasmic beta-glucosidase	2289	166.6	9.6	-4.11	1.1442e+06	66107	-157	0	0	885889	886911	-	VAV67063.1
PPRCHA0_1374	protein_coding		LemA family protein	606	192.4	4.8	-5.33	349719	8675.82	-187.6	0	0	886929	887420	-	VAV67064.1
PPRCHA0_1375	protein_coding		hypothetical protein	918	20.2	1.9	-3.44	55745.3	5153.53	-18.4	0.0006	0.00117	3502718	3503626	+	VAV69421.1
PPRCHA0_1376	protein_coding		hypothetical protein	753	29	1.7	-4.11	65436	3791.28	-27.3	0	0	887423	888811	-	VAV67065.1
PPRCHA0_1377	protein_coding		hypothetical protein	615	187.6	30.5	-2.62	346109	56327.8	-157.1	0	0	889256	890194	+	VAV67066.1
PPRCHA0_1378	protein_coding		hypothetical protein	1215	341	14.3	-4.58	1.2429e+06	51988.2	-326.7	0	0	890201	890674	-	VAV67067.1
PPRCHA0_1379	protein_coding		integral membrane protein, DUF6 family	912	174.2	5.5	-4.98	476718	15104.5	-168.7	0	0	890862	892112	+	VAV67068.1
PPRCHA0_1380	protein_coding		intracellular protease, PfpI family	579	100.6	3.2	-4.98	174664	5539.18	-97.4	0	0	892223	893626	+	VAV67069.1
PPRCHA0_1381	protein_coding		hypothetical protein	303	28.8	2.4	-3.6	26154.5	2163.1	-26.4	0.046	0.06908	4601699	4602274	+	VAV70387.1
PPRCHA0_1382	protein_coding		transcriptional regulator, GntR family	999	97.5	2.3	-5.43	292269	6778.65	-95.3	0	0	893648	894019	-	VAV67070.1
PPRCHA0_1383	protein_coding		amidase family protein	1356	10.3	109.5	3.42	41761.2	445546	99.3	0.16	0.21167	5238683	5239345	-	VAV70919.1
PPRCHA0_1384	protein_coding		polysaccharide deacetylase family protein	879	10.7	10.6	-0.01	28110.2	27879.8	-0.1	1	1	6667961	6669169	+	VAV72262.1
PPRCHA0_1385	protein_coding		transporter, major facilitator family	1338	13	4.3	-1.6	52224.3	17205.4	-8.7	0.29	0.35455	5645889	5647106	-	VAV71303.1
PPRCHA0_1386	protein_coding		oxidoreductase, short chain dehydrogenase/reductase family	759	0.6	5.2	3.17	1310.5	11779.9	4.6	0.24	0.30189	5496511	5497713	+	VAV71162.1
PPRCHA0_1387	protein_coding		oxidoreductase, short chain dehydrogenase/reductase family	747	5.2	3.6	-0.54	11758.9	8114.42	-1.6	0.58	0.64084	6230950	6231279	+	VAV71853.1
PPRCHA0_1388	protein_coding		hypothetical protein	297	0	7.4	3.08	0	6629.38	7.4	0.19	0.24668	5335792	5336244	-	VAV71008.1
PPRCHA0_1389	protein_coding		CobW/P47K family protein	1005	39.1	1.4	-4.82	117949	4179.99	-37.7	0	0	894091	894666	-	VAV67071.1
PPRCHA0_1390	protein_coding		hypothetical protein	1206	45.9	1.7	-4.72	166032	6319.66	-44.1	0	0	894723	895604	-	VAV67072.1
PPRCHA0_1391	protein_coding		hypothetical protein	618	82.1	15.6	-2.4	152205	28929.4	-66.5	0.0008	0.00155	3546830	3547546	-	VAV69464.1
PPRCHA0_1392	protein_coding		hypothetical protein	288	0.5	1.4	1.57	409.7	1216.04	0.9	0.5	0.56746	6062471	6064666	+	VAV71697.1
PPRCHA0_1393	protein_coding		TonB-dependent outermembrane heme receptor	2559	93.9	10.5	-3.16	720674	80500.9	-83.4	0	0	895819	896583	+	VAV67073.1
PPRCHA0_1394	protein_coding		sigma factor regulatory protein, FecR/PupR family	960	57.7	4.8	-3.6	166155	13742.2	-52.9	0.0025	0.00458	3780918	3782381	-	VAV69651.1
PPRCHA0_1395	protein_coding		RNA polymerase sigma-70 factor, ECF family	546	14	5.9	-1.24	22992.4	9742.6	-8.1	0.1	0.14066	4916248	4916529	-	VAV70620.1
PPRCHA0_1396	protein_coding		rhodanese-like protein	1581	23.5	1.8	-3.71	111276	8532.67	-21.7	0	0	896593	896907	-	VAV67074.1
PPRCHA0_1397	protein_coding		hypothetical protein	627	0.7	1	0.51	1333.3	1894.11	0.3	0.77	0.82351	6435670	6436176	+	VAV72037.1
PPRCHA0_1398	protein_coding		transcriptional regulator, LysR family	897	1329.5	29.2	-5.51	3.57775e+06	78583.8	-1300.3	0	0	897111	897701	+	VAV67075.1
PPRCHA0_1399	protein_coding	ssuC2	aliphatic sulfonates ABC transporter, permease protein	819	27.9	0.8	-5.18	68652.7	1894.11	-27.2	0.0002	0.00041	3318628	3319827	-	VAV69273.1
PPRCHA0_1400	protein_coding	ssuB2	aliphatic sulfonates ABC transporter, ATP-binding protein	777	159.8	2	-6.3	372468	4738.33	-157.8	0	0	897769	898680	+	VAV67076.1
PPRCHA0_1401	protein_coding		acyl-CoA dehydrogenase family protein	1203	26.6	13	-1.03	95911	46966.6	-13.6	0.34	0.40724	5755090	5756820	-	VAV71413.1
PPRCHA0_1402	protein_coding		D-isomer specific 2-hydroxyacid dehydrogenase family protein	936	20.1	2.2	-3.2	56527	6130.13	-17.9	0.1	0.14066	4917549	4918523	-	VAV70621.1
PPRCHA0_1403	protein_coding		class II aldolase/adducin domain protein	807	6.2	5.3	-0.22	14948.3	12846.6	-0.9	0.85	0.89966	6494531	6495394	-	VAV72097.1
PPRCHA0_1404	protein_coding		ABC transporter, periplasmic substrate-binding protein, aliphatic sulfonates family	960	10.1	2.6	-1.97	29054.4	7433.29	-7.5	0.37	0.43924	5797859	5799028	-	VAV71454.1
PPRCHA0_1405	protein_coding		renal dipeptidase family protein	1209	113.7	5.1	-4.47	412335	18656.3	-108.5	0	0	898902	900569	+	VAV67077.1
PPRCHA0_1406	protein_coding		monoamine oxidase	1575	11.4	1.6	-2.81	54074.3	7699.22	-9.8	0.0016	0.00299	3698895	3699155	-	VAV69578.1
PPRCHA0_1407	protein_coding		endoribonuclease L-PSP family protein	495	14	1.7	-3.01	20799.2	2575.24	-12.3	0.11	0.15273	5001445	5001636	-	VAV70692.1
PPRCHA0_1408	protein_coding		TonB-dependent outermembrane receptor	2466	26.5	2.1	-3.63	195999	15813.6	-24.4	0	0	900798	902243	+	VAV67078.1
PPRCHA0_1409	protein_coding		alkanesulfonate ABC transporter, periplasmic substrate-binding protein	957	104.5	2.8	-5.2	299899	8143.96	-101.6	0	0	902434	903783	+	VAV67079.1
PPRCHA0_1410	protein_coding		hypothetical protein	774	213	27.4	-2.96	494642	63534.7	-185.7	0.0007	0.00136	3524586	3525575	+	VAV69443.1
PPRCHA0_1411	protein_coding		hypothetical protein	747	6	4.2	-0.51	13532.8	9473.61	-1.8	0.55	0.61176	6172082	6172450	-	VAV71803.1
PPRCHA0_1412	protein_coding		multidrug resistance protein Stp	1425	64.1	3.3	-4.3	274224	13943	-60.9	0	0	903784	904644	+	VAV67080.1
PPRCHA0_1413	protein_coding		monooxygenase, NtaA/SnaA/SoxA family	1350	10.1	3.7	-1.45	40818	14922.6	-6.4	0.06	0.08838	4719429	4720547	-	VAV70461.1
PPRCHA0_1414	protein_coding		hypothetical protein	336	1.9	10.8	2.49	1931.4	10838.9	8.8	0.15	0.1999	5193536	5194351	-	VAV70871.1
PPRCHA0_1415	protein_coding		hypothetical protein	744	117.1	9	-3.71	261358	20002.8	-108.1	0	0	904646	906112	+	VAV67081.1
PPRCHA0_1416	protein_coding		putative lipoprotein	531	103.5	3197.3	4.95	164919	5.09336e+06	3093.8	0	0	906229	906597	+	VAV67082.1
PPRCHA0_1417	protein_coding		dihydrodipicolinate synthetase family protein	885	2.7	1.8	-0.56	7190.9	4861.12	-0.9	0.52	0.58518	6102868	6103578	+	VAV71737.1
PPRCHA0_1418	protein_coding		class II aldolase and adducin family protein	780	129.5	28.9	-2.17	302990	67512.9	-100.6	0.0001	0.00021	3216549	3218624	+	VAV69190.1
PPRCHA0_1419	protein_coding		DNA-binding domain/cupin domain protein	540	10.8	14.2	0.4	17480.3	22998.3	3.4	0.74	0.79558	6397566	6398453	-	VAV72001.1
PPRCHA0_1420	protein_coding		hypothetical protein	1017	211.4	2.3	-6.52	644864	7021.15	-209.1	0	0	906604	907632	-	VAV67083.1
PPRCHA0_1421	protein_coding	adhB	alcohol dehydrogenase II	1146	13.3	3.6	-1.87	45613.8	12437.5	-9.6	0.14	0.18862	5148671	5149138	+	VAV70833.1
PPRCHA0_1422	protein_coding		hypothetical protein	735	58.5	1764.3	4.91	129090	3.89018e+06	1705.7	0.0058	0.01015	3939210	3939680	-	VAV69806.1
PPRCHA0_1423	protein_coding		hypothetical protein	729	79.7	2.8	-4.81	174205	6223.37	-76.8	0	0	907805	909724	-	VAV67084.1
PPRCHA0_1424	protein_coding		hypothetical protein	108	131.7	0	-7.05	42683.5	0	-131.7	0	0	910085	910762	+	VAV67085.1
PPRCHA0_1425	protein_coding		translocator protein, LysE family	636	331.8	6.6	-5.65	633094	12583.8	-325.2	0	0	910813	911394	-	VAV67086.1
PPRCHA0_1426	protein_coding		diguanylate cyclase (GGDEF) domain protein	1347	1.4	3.1	1.15	5724.3	12706.5	1.7	0.24	0.30189	5497941	5499314	+	VAV71163.1
PPRCHA0_1427	protein_coding		hypothetical protein	528	25.5	1	-4.63	40313.3	1628.18	-24.4	0.029	0.04533	4417084	4418364	-	VAV70225.1
PPRCHA0_1428	protein_coding		oxidoreductase, short chain dehydrogenase/reductase family	906	23.5	1.7	-3.76	63973.1	4735.27	-21.8	0	0	911475	912134	-	VAV67087.1
PPRCHA0_1429	protein_coding		hypothetical protein	408	68.7	8.2	-3.07	84076.9	10008.5	-60.5	0.0003	0.0006	3389719	3390378	-	VAV69320.1
PPRCHA0_1430	protein_coding		hypothetical protein	1083	9	16.5	0.88	29227.9	53698.9	7.5	0.22	0.27971	5437676	5438278	-	VAV71105.1
PPRCHA0_1431	protein_coding		acetyltransferase, GNAT family	771	11.7	2.6	-2.14	26956.8	6097.53	-9	0.014	0.02306	4198676	4199155	-	VAV70010.1
PPRCHA0_1432	protein_coding		transcriptional regulator, AraC family	774	18.2	0.4	-5.48	42264.9	947.05	-17.8	0.0003	0.0006	3390717	3391577	+	VAV69321.1
PPRCHA0_1433	protein_coding		pyridine nucleotide-disulfide oxidoreductase family protein	1287	87.4	8.3	-3.39	337412	32141.9	-79.1	0.0017	0.00317	3713002	3713892	-	VAV69592.1
PPRCHA0_1434	protein_coding		2Fe-2S iron-sulfur cluster binding domain protein	231	8.2	0	-3.2	5683.7	0	-8.2	0.0012	0.00228	3623378	3624742	-	VAV69520.1
PPRCHA0_1435	protein_coding		FAD dependent oxidoreductase	1119	10.2	0.6	-4.18	34310.6	1894.11	-9.7	0.0009	0.00173	3570931	3571983	+	VAV69482.1
PPRCHA0_1436	protein_coding		proline racemase family protein	930	1.3	1.5	0.28	3561.3	4323.14	0.3	0.86	0.90821	6505640	6506296	+	VAV72107.1
PPRCHA0_1437	protein_coding		dihydrodipicolinate synthetase family protein	918	38.8	1.3	-4.92	106775	3522.29	-37.5	0.0001	0.00021	3218833	3219579	+	VAV69191.1
PPRCHA0_1438	protein_coding	yveA	aspartate:proton symporter YveA	1569	13	3.9	-1.73	61021.9	18374.6	-9.1	0.02	0.03214	4315493	4315915	+	VAV70114.1
PPRCHA0_1439	protein_coding	aldH_1	NADP-dependent fatty aldehyde dehydrogenase	1572	1.3	0.9	-0.46	6146.9	4469.35	-0.4	0.59	0.65013	6241270	6243243	+	VAV71863.1
PPRCHA0_1440	protein_coding		malate/L-lactate dehydrogenase family protein	1008	8.2	1.7	-2.3	24675.3	5004.26	-6.5	0.021	0.03364	4323447	4324199	+	VAV70126.1
PPRCHA0_1441	protein_coding		TonB-dependent outermembrane receptor	2154	127.3	21.8	-2.54	822797	141131	-105.5	0.0007	0.00136	3525645	3525926	+	VAV69444.1
PPRCHA0_1442	protein_coding		acetyltransferase, GNAT family	534	156.8	4.1	-5.24	251231	6632.44	-152.7	0	0	912217	912600	-	VAV67088.1
PPRCHA0_1443	protein_coding		hypothetical protein	372	74.8	5.1	-3.88	83424.7	5682.33	-69.7	0.007	0.01213	3994363	3995679	-	VAV69847.1
PPRCHA0_1444	protein_coding		hypothetical protein	285	6.8	1.1	-2.62	5830	947.05	-5.7	0.082	0.11788	4860055	4860291	-	VAV70569.1
PPRCHA0_1445	protein_coding		hypothetical protein	1185	2.9	1.3	-1.14	10428.9	4738.33	-1.6	0.54	0.60348	6150495	6150863	-	VAV71780.1
PPRCHA0_1446	protein_coding		hypothetical protein	1536	37.4	2.7	-3.81	172532	12317.8	-34.8	0.013	0.02158	4166084	4166305	+	VAV69983.1
PPRCHA0_1447	protein_coding		GAF domain/cyclic diguanylate phosphodiesterase (EAL) domain protein	1773	72.9	2.2	-5.08	387696	11493.6	-70.7	0	0	912769	913326	+	VAV67089.1
PPRCHA0_1448	protein_coding		hypothetical protein	726	11.4	9.5	-0.27	24927.5	20692.1	-1.9	0.93	0.96848	6591427	6592893	-	VAV72189.1
PPRCHA0_1449	protein_coding		hypothetical protein	426	72.3	1.2	-5.96	92394.5	1481.97	-71.1	0	0	913369	913827	-	VAV67090.1
PPRCHA0_1450	protein_coding	phaG1	(R)-3-hydroxydecanoyl-ACP:CoA transacylase	882	16.9	9.5	-0.84	44650.5	25015.2	-7.4	0.3	0.36452	5672247	5672882	-	VAV71329.1
PPRCHA0_1451	protein_coding	rsuA	ribosomal small subunit pseudouridine synthase A	690	18	0	-4.25	37255.1	0	-18	0	0	913913	914110	-	VAV67091.1
PPRCHA0_1452	protein_coding		hypothetical protein	216	10.6	0	-3.54	6895.4	0	-10.6	0.035	0.05369	4502247	4502786	-	VAV70295.1
PPRCHA0_1453	protein_coding		diguanylate cyclase (GGDEF) domain protein	1485	0.6	1.7	1.53	2684.2	7725.71	1.1	0.073	0.1059	4821898	4822446	+	VAV70532.1
PPRCHA0_1454	protein_coding		putative membrane protein	234	47.1	2.7	-4.13	33065.9	1894.11	-44.4	0	0	914259	915725	-	VAV67092.1
PPRCHA0_1455	protein_coding		putative secreted protein	393	34.6	1.7	-4.32	40791.1	2043.38	-32.9	0	0	915859	916224	-	VAV67093.1
PPRCHA0_1456	protein_coding		enoyl-CoA hydratase/isomerase family protein	1110	319.5	10671.1	5.06	1.06403e+06	3.55347e+07	10351.6	0	0	916244	916597	-	VAV67094.1
PPRCHA0_1457	protein_coding	ung	uracil-DNA glycosylase	690	587.5	40.8	-3.85	1.21617e+06	84492.7	-546.7	0	0	916704	917738	+	VAV67095.1
PPRCHA0_1458	protein_coding		putative membrane protein AbrB	1029	21.7	1.7	-3.67	67015.7	5270.19	-20	0.016	0.0261	4258663	4260987	+	VAV70054.1
PPRCHA0_1459	protein_coding		membrane protein	1512	41.6	2.1	-4.32	188597	9473.61	-39.5	0	0	917824	918342	-	VAV67096.1
PPRCHA0_1460	protein_coding		membrane protein	456	415.9	12.7	-5.04	568999	17316	-403.3	0	0	918428	918898	-	VAV67097.1
PPRCHA0_1461	protein_coding		periplasmic tricarboxylate-binding receptor, TTT family	984	13.9	1.3	-3.44	41106.3	3788.22	-12.6	0.0093	0.01587	4059195	4059470	+	VAV69899.1
PPRCHA0_1462	protein_coding		outer membrane porin, OprD family	1290	74.9	7	-3.41	289796	27201.7	-67.9	0.0011	0.0021	3605298	3607151	-	VAV69510.1
PPRCHA0_1463	protein_coding		DNA-binding response regulator	669	13.1	2.1	-2.65	26298.7	4179.99	-11	0.04	0.06077	4553379	4554317	+	VAV70338.1
PPRCHA0_1464	protein_coding		sensor histidine kinase	1383	3.6	4.9	0.47	14732.7	20426.1	1.4	0.63	0.68914	6300919	6301371	-	VAV71910.1
PPRCHA0_1465	protein_coding		HDOD domain protein	819	408.6	50.5	-3.02	1.00401e+06	124121	-358.1	0	0	919097	919258	+	VAV67098.1
PPRCHA0_1466	protein_coding	ygfZ	folate-binding protein YgfZ	939	9.5	1.8	-2.42	26762.6	5004.26	-7.7	0.35	0.41881	5772980	5773621	-	VAV71431.1
PPRCHA0_1467	protein_coding		TPR repeat region protein	252	115.8	50.7	-1.19	87581.9	38297.4	-65.2	0.041	0.06211	4559095	4560327	+	VAV70345.1
PPRCHA0_1468	protein_coding		hypothetical protein	450	142.3	6.1	-4.54	192122	8257.56	-136.2	0	0	919225	919581	+	VAV67099.1
PPRCHA0_1469	protein_coding	nadB	L-aspartate oxidase	1614	17	3.6	-2.24	82436.1	17438.8	-13.4	0.0054	0.00949	3922278	3923519	-	VAV69793.1
PPRCHA0_1470	protein_coding	algU	RNA polymerase sigma factor AlgU	579	187	6.9	-4.76	324883	12022.4	-180.1	0	0	919608	920390	-	VAV67100.1
PPRCHA0_1471	protein_coding	mucA	sigma factor AlgU negative regulatory protein MucA	585	258.8	10.9	-4.56	454181	19210.1	-247.8	0	0	920506	921390	+	VAV67101.1
PPRCHA0_1472	protein_coding	mucB	sigma factor AlgU regulatory protein MucB	954	4296.7	180.8	-4.57	1.2297e+07	517592	-4115.8	0	0	921660	923300	+	VAV67102.1
PPRCHA0_1473	protein_coding	mucD	serine protease MucD	1428	1282.1	117.8	-3.44	5.49235e+06	504750	-1164.2	0	0	923370	923849	+	VAV67103.1
PPRCHA0_1474	protein_coding		peptidase, M48 family	1431	82.7	1.4	-5.93	354990	5805.11	-81.3	0	0	923851	924222	-	VAV67104.1
PPRCHA0_1475	protein_coding		hypothetical protein	237	7.2	0.8	-3.26	5116.2	534.92	-6.4	0.15	0.1999	5194466	5195257	+	VAV70872.1
PPRCHA0_1476	protein_coding		putative membrane protein	1068	262.1	15.5	-4.08	839876	49515.8	-246.7	0	0	924254	924907	-	VAV67105.1
PPRCHA0_1477	protein_coding		antioxidant, AhpC/TSA family	471	756.9	74.5	-3.35	1.06949e+06	105250	-682.4	0	0	924888	926582	-	VAV67106.1
PPRCHA0_1478	protein_coding		hypothetical protein	558	568.2	2.3	-7.92	951126	3914.06	-565.8	0	0	926583	928142	-	VAV67107.1
PPRCHA0_1479	protein_coding	dapA_1	dihydrodipicolinate synthase	876	135.1	1.9	-6.15	355034	5004.26	-133.2	0	0	928265	929314	-	VAV67108.1
PPRCHA0_1480	protein_coding		putative lipoprotein	1113	661.4	34.3	-4.27	2.20837e+06	114372	-627.1	0	0	929311	930762	-	VAV67109.1
PPRCHA0_1481	protein_coding		metallo-beta-lactamase domain protein	756	362.8	3.2	-6.82	822931	7290.14	-359.6	0	0	930914	931789	+	VAV67110.1
PPRCHA0_1482	protein_coding	purC	phosphoribosylaminoimidazolesuccinocarboxamide synthase	711	10.2	61.7	2.6	21687.4	131579	51.5	0.0072	0.01245	4000198	4001949	+	VAV69851.1
PPRCHA0_1483	protein_coding	cupB1	type I pilus biogensis protein CupB1	564	60.1	11.2	-2.42	101637	18944.2	-48.9	0.0006	0.00117	3503623	3503982	+	VAV69422.1
PPRCHA0_1484	protein_coding	cupB2	pilus assembly chaperone CupB2	741	30.7	6.2	-2.32	68321	13674	-24.6	0.0077	0.01329	4014080	4015045	-	VAV69860.1
PPRCHA0_1485	protein_coding	cupB3	outer membrane usher protein CupB3	2568	12.1	4.2	-1.54	93419.1	32039.4	-8	0.031	0.04809	4445542	4446039	+	VAV70250.1
PPRCHA0_1486	protein_coding	cupB4	pili assembly chaperone CupB4	756	2.1	1.6	-0.44	4791.7	3522.29	-0.6	0.58	0.64084	6231579	6233501	+	VAV71854.1
PPRCHA0_1487	protein_coding		outer membrane protein, OMP85 family	1749	6.7	2.5	-1.43	34913.1	12995.9	-4.2	0.28	0.34403	5624617	5624943	+	VAV71285.1
PPRCHA0_1488	protein_coding	cupB5	adhesive protein CupB5	3057	6.4	4.4	-0.55	58363.9	39950	-2	0.28	0.34403	5625035	5625784	+	VAV71286.1
PPRCHA0_1489	protein_coding	cupB6	fimbrial subunit CupB6	1140	19.4	2.8	-2.8	66203.1	9473.61	-16.6	0.05	0.07474	4620068	4622236	-	VAV70407.1
PPRCHA0_1490	protein_coding		heme/hemopexin-binding protein HxuA	2988	25.3	7	-1.85	226592	62813.3	-18.3	0.0006	0.00117	3503979	3504401	-	VAV69423.1
PPRCHA0_1491	protein_coding		putative adhesive protein CupB5	2886	40.6	6.9	-2.56	351512	59544.2	-33.7	0	0	931965	933020	-	VAV67111.1
PPRCHA0_1492	protein_coding		heme/hemopexin-binding protein HxuA	2397	46.2	5	-3.21	332062	35997.3	-41.2	0	0	933120	933497	-	VAV67112.1
PPRCHA0_1493	protein_coding		heme/hemopexin-binding protein HxuA	2154	89.5	13.9	-2.68	578425	90120.8	-75.6	0.011	0.0185	4101805	4103001	+	VAV69936.1
PPRCHA0_1494	protein_coding		transcriptional regulator, IclR family	786	303.7	13.2	-4.52	716137	31119	-290.5	0	0	933524	934660	-	VAV67113.1
PPRCHA0_1495	protein_coding		thioesterase family protein	447	22.7	6.2	-1.88	30406.7	8257.56	-16.5	0.14	0.18862	5149235	5149981	+	VAV70834.1
PPRCHA0_1496	protein_coding		AMP-binding enzyme	1701	0.8	1.5	0.83	4155.1	7409.87	0.6	0.32	0.38607	5720519	5721322	-	VAV71381.1
PPRCHA0_1497	protein_coding		transporter, major facilitator family	1353	7.8	1.5	-2.41	31709	5954.38	-6.3	0.17	0.2234	5266375	5266842	-	VAV70949.1
PPRCHA0_1498	protein_coding		oxidoreductase, 2-nitropropane dioxygenase family	966	6	1.8	-1.76	17495	5150.47	-4.3	0.33	0.39689	5738282	5739190	-	VAV71397.1
PPRCHA0_1499	protein_coding		acyl-CoA dehydrogenase domain protein	1131	85.4	12879.9	7.24	289695	4.37013e+07	12794.5	0	0	934826	935455	+	VAV67114.1
PPRCHA0_1500	protein_coding		acyl-CoA dehydrogenase domain protein	1185	99.6	3.2	-4.94	354083	11517	-96.4	0	0	935554	935991	-	VAV67115.1
PPRCHA0_1501	protein_coding		acetyl-CoA C-acetyltransferase family protein	1179	3.5	3.4	-0.04	12556	12195	-0.1	0.98	1	6669175	6669630	+	VAV72263.1
PPRCHA0_1502	protein_coding		enoyl-CoA hydratase/isomerase/3-hydroxyacyl-CoA dehydrogenase family protein	2118	15.5	5.2	-1.57	98366.9	33153.6	-10.3	0.034	0.05232	4494807	4495622	+	VAV70288.1
PPRCHA0_1503	protein_coding		transcriptional regulator, GntR family	714	568.5	14.8	-5.26	1217812	31793.8	-553.7	0	0	936285	936833	-	VAV67116.1
PPRCHA0_1504	protein_coding		oxidoreductase, short chain dehydrogenase/reductase family	786	12.7	3	-2.07	29983.7	7164.3	-9.7	0.099	0.14066	4918658	4918951	-	VAV70622.1
PPRCHA0_1505	protein_coding		hypothetical protein	930	2.4	1.1	-1.11	6702.7	3110.15	-1.3	0.31	0.37504	5703943	5704428	-	VAV71361.1
PPRCHA0_1506	protein_coding		transporter, major facilitator family	1326	22.3	3.3	-2.74	88743.6	13264.9	-19	0.034	0.05232	4495622	4497568	+	VAV70289.1
PPRCHA0_1507	protein_coding		transcriptional regulator, LysR family	918	122.1	2.6	-5.58	336325	7044.58	-119.6	0	0	937176	937844	+	VAV67117.1
PPRCHA0_1508	protein_coding	ltrA	low temperature requirement protein LtrA	1185	0.2	1.2	2.79	625.4	4326.2	1	0.034	0.05232	4497622	4498287	-	VAV70290.1
PPRCHA0_1509	protein_coding	hpcD_1	5-carboxymethyl-2-hydroxymuconate delta isomerase	363	5.3	17.4	1.71	5806.3	18941.1	12.1	0.74	0.79558	6398527	6398931	-	VAV72002.1
PPRCHA0_1510	protein_coding		transcriptional regulator, LysR family	936	68.8	1273.7	4.21	193061	3.57659e+06	1205	0	0	938002	938469	+	VAV67118.1
PPRCHA0_1511	protein_coding		integral membrane protein, DUF6 family	906	1.9	3.5	0.89	5165.1	9593.33	1.6	0.53	0.59425	6139948	6140412	-	VAV71763.1
PPRCHA0_1512	protein_coding		transporter, major facilitator family	1182	0.5	1.9	2.02	1696.9	6898.37	1.5	0.12	0.16453	5050815	5051615	+	VAV70741.1
PPRCHA0_1513	protein_coding	cynS	cyanase	468	0.3	0	-0.43	490.7	0	-0.3	0.21	0.26895	5403843	5404247	+	VAV71072.1
PPRCHA0_1514	protein_coding	cah_2	carbonate dehydratase	657	6.2	1	-2.7	12304.6	1894.11	-5.3	0.17	0.2234	5267075	5267311	+	VAV70950.1
PPRCHA0_1515	protein_coding	cynR	HTH-type transcriptional regulator CynR	888	10.5	1.9	-2.48	27960.2	5004.26	-8.6	0.056	0.08297	4701243	4701830	+	VAV70443.1
PPRCHA0_1516	protein_coding	pheC	cyclohexadienyl dehydratase	786	48.5	2	-4.59	114304	4735.27	-46.5	0	0	938535	938921	-	VAV67119.1
PPRCHA0_1517	protein_coding		SAM dependent methyltransferase	660	18	6.2	-1.53	35677	12314.8	-11.8	0.44	0.51107	5928880	5930217	-	VAV71573.1
PPRCHA0_1518	protein_coding	rnd	ribonuclease D	1131	411.8	11.5	-5.16	1.39726e+06	39092.8	-400.3	0	0	939179	939721	-	VAV67120.1
PPRCHA0_1519	protein_coding	ycgL	YcgL domain protein	291	681.8	7.9	-6.43	595227	6901.43	-673.9	0	0	939739	940776	-	VAV67121.1
PPRCHA0_1520	protein_coding		D-isomer specific 2-hydroxyacid dehydrogenase family protein	930	1027.3	30.5	-5.07	2866238	85063.5	-996.8	0	0	940780	941199	-	VAV67122.1
PPRCHA0_1521	protein_coding		nitroreductase family protein	591	693.8	28.1	-4.62	1.23018e+06	49904.1	-665.7	0	0	941316	942197	+	VAV67123.1
PPRCHA0_1522	protein_coding		hypothetical protein	447	141.9	4.4	-5	190250	5951.32	-137.4	0	0	942832	943119	-	VAV67124.1
PPRCHA0_1523	protein_coding		hypothetical protein	1233	80.1	1.9	-5.4	296347	7021.15	-78.2	0	0	943330	946140	-	VAV67125.1
PPRCHA0_1524	protein_coding		hypothetical protein	369	450.9	13.7	-5.04	499194	15152.9	-437.3	0	0	946137	946808	-	VAV67126.1
PPRCHA0_1525	protein_coding		RNA methyltransferase, TrmH family	465	222.8	2.9	-6.26	310850	4057.21	-219.9	0	0	946808	948262	-	VAV67127.1
PPRCHA0_1526	protein_coding		HNH endonuclease domain protein	375	7	16.4	1.22	7899.8	18409.2	9.3	0.33	0.39689	5739417	5740535	+	VAV71398.1
PPRCHA0_1527	protein_coding		hypothetical protein	684	10.1	1	-3.35	20814.3	2043.38	-9.1	0.0108	0.01828	4092574	4093134	+	VAV69928.1
PPRCHA0_1528	protein_coding		hypothetical protein	309	43	1	-5.39	39829	947.05	-41.9	0.017	0.0276	4280463	4281674	-	VAV70072.1
PPRCHA0_1529	protein_coding		cyclic nucleotide-binding domain protein	471	9.2	16.3	0.83	12981.2	23009	7.1	0.91	0.95185	6560372	6561460	+	VAV72160.1
PPRCHA0_1530	protein_coding	ptrB	protease 2	2052	110.7	3.3	-5.09	681361	20020.1	-107.4	0	0	948259	949083	-	VAV67128.1
PPRCHA0_1531	protein_coding		hypothetical protein	486	909.9	72.8	-3.64	1.32661e+06	106076	-837.1	0	0	949235	950929	-	VAV67129.1
PPRCHA0_1532	protein_coding		glutamine amidotransferase, class II	774	476.2	10.4	-5.52	1.10573e+06	24097.7	-465.8	0	0	951191	951958	+	VAV67130.1
PPRCHA0_1533	protein_coding		hypothetical protein	540	1198.7	5654.1	2.24	1.9419e+06	9.15967e+06	4455.4	0	0	952040	952429	-	VAV67131.1
PPRCHA0_1534	protein_coding		transcriptional regulator, LysR family	918	5.9	1.7	-1.82	16167.1	4592.13	-4.2	0.095	0.13555	4904749	4905483	-	VAV70605.1
PPRCHA0_1535	protein_coding		transporter, major facilitator family	1281	81.7	5.1	-4	313963	19628.3	-76.6	0	0	952640	954043	+	VAV67132.1
PPRCHA0_1536	protein_coding		LamB/YcsF family protein	750	1	4.5	2.23	2168.7	10151.7	3.5	0.077	0.11118	4844059	4846053	+	VAV70553.1
PPRCHA0_1537	protein_coding		allophanate hydrolase subunit 1	702	2.8	2.1	-0.42	5796.3	4323.14	-0.7	0.73	0.78676	6392506	6392901	+	VAV71995.1
PPRCHA0_1538	protein_coding		allophanate hydrolase subunit 2	915	3.7	3.8	0.03	10178	10420.7	0.1	0.96	0.99299	6634194	6635687	+	VAV72231.1
PPRCHA0_1539	protein_coding		hypothetical protein	1176	88.2	4	-4.46	311014	14127.9	-84.2	0	0	954051	954485	+	VAV67133.1
PPRCHA0_1540	protein_coding		ATPase, AAA family	843	27.6	3.9	-2.84	69727.2	9742.6	-23.7	0.013	0.02158	4166313	4167398	-	VAV69984.1
PPRCHA0_1541	protein_coding		hypothetical protein	1074	58.5	2	-4.89	188344	6366.51	-56.5	0	0	954478	954792	+	VAV67134.1
PPRCHA0_1542	protein_coding	cysK	cysteine synthase A	972	14.4	0.5	-4.82	41927.9	1481.97	-13.9	0	0	954853	955380	-	VAV67135.1
PPRCHA0_1543	protein_coding		beta-hydroxylase, aspartyl/asparaginyl family	936	1493.5	123.2	-3.6	4.19385e+06	346051	-1370.3	0	0	955479	955883	+	VAV67136.1
PPRCHA0_1544	protein_coding		putative membrane protein	861	1.5	2.8	0.9	3839	7167.36	1.3	0.31	0.37504	5704528	5705001	-	VAV71362.1
PPRCHA0_1545	protein_coding		hypothetical protein	375	86	20.7	-2.05	96731.4	23317.3	-65.3	0.0101	0.01713	4085599	4087212	+	VAV69923.1
PPRCHA0_1546	protein_coding		transcriptional regulator, LysR family	942	53.7	5.1	-3.4	151706	14331.7	-48.6	0.021	0.03364	4324258	4324905	+	VAV70127.1
PPRCHA0_1547	protein_coding		putative tricarboxylate transport protein TctA	579	0.2	0.7	2.14	275.1	1216.04	0.5	0.48	0.54922	6022106	6023125	+	VAV71658.1
PPRCHA0_1548	protein_coding		transporter, major facilitator family	1323	0.6	3	2.23	2508.9	11759.5	2.3	0.017	0.0276	4281671	4282009	-	VAV70073.1
PPRCHA0_1549	protein_coding		mandelate racemase/muconate lactonizing enzyme family protein	1173	0.9	5.5	2.61	3167.4	19312.5	4.6	0.0013	0.00246	3646476	3647498	-	VAV69539.1
PPRCHA0_1550	protein_coding		hypothetical protein	993	46.8	3.6	-3.69	139375	10812.4	-43.2	0.011	0.0185	4103010	4106087	+	VAV69937.1
PPRCHA0_1551	protein_coding	aldH_2	NADP-dependent fatty aldehyde dehydrogenase	1578	14.3	1.9	-2.95	67594.4	8769.06	-12.4	0	0	955978	957651	-	VAV67137.1
PPRCHA0_1552	protein_coding		integral membrane protein, DUF6 family	891	32.3	3.1	-3.39	86330.4	8260.62	-29.2	0.0049	0.00866	3896973	3897632	+	VAV69774.1
PPRCHA0_1553	protein_coding	aceK	[isocitrate dehydrogenase (NADP(+))] kinase	1719	9.6	6.2	-0.63	49568.4	32016	-3.4	0.46	0.5291	5984641	5985489	+	VAV71621.1
PPRCHA0_1554	protein_coding	hrpA	ATP-dependent helicase HrpA	3909	169.4	10.7	-3.99	1.98663e+06	125266	-158.7	0	0	957902	958468	+	VAV67138.1
PPRCHA0_1555	protein_coding	fabH_1	putative 3-oxoacyl-[acyl-carrier-protein] synthase 3	1119	863.6	34.9	-4.63	2.89919e+06	117198	-828.7	0	0	958571	960487	+	VAV67139.1
PPRCHA0_1556	protein_coding		RNA polymerase sigma factor, sigma-70 family	612	941.1	62.2	-3.92	1.72784e+06	114142	-878.9	0	0	960810	961934	+	VAV67140.1
PPRCHA0_1557	protein_coding		hypothetical protein	231	339.3	2.3	-7.17	235163	1628.18	-337	0	0	961945	962751	+	VAV67141.1
PPRCHA0_1558	protein_coding	oprO	outer membrane porin OprO	1332	8.9	1	-3.18	35739	3937.49	-8	0.036	0.05513	4512047	4513177	+	VAV70306.1
PPRCHA0_1559	protein_coding		hypothetical protein	399	2.1	1.4	-0.6	2464.1	1628.18	-0.7	0.78	0.83333	6442762	6443352	+	VAV72045.1
PPRCHA0_1560	protein_coding		transporter, major facilitator family	1365	3.6	1.4	-1.39	14915	5685.39	-2.3	0.027	0.04245	4394123	4394734	-	VAV70197.1
PPRCHA0_1561	protein_coding		transcriptional regulator, LysR family	897	192.2	4.1	-5.55	517298	11075.3	-188.1	0	0	963008	964144	+	VAV67142.1
PPRCHA0_1562	protein_coding		hypothetical protein	1122	50.1	6.6	-2.92	168493	22197.5	-43.5	0.03	0.04674	4426077	4426295	+	VAV70233.1
PPRCHA0_1563	protein_coding	aqpZ	aquaporin Z	696	38	1	-5.2	79338.4	2163.1	-37	0	0	964274	967495	+	VAV67143.1
PPRCHA0_1564	protein_coding		ABC transporter, ATP-binding protein	1830	14.1	8.6	-0.71	77188.6	47066.4	-5.5	0.37	0.43924	5799229	5800479	-	VAV71455.1
PPRCHA0_1565	protein_coding	ppiA	peptidyl-prolyl cis-trans isomerase A	561	181.1	7.2	-4.66	304718	12048.8	-173.9	0	0	967492	967968	+	VAV67144.1
PPRCHA0_1566	protein_coding		alpha/beta hydrolase family protein	801	33.4	12.4	-1.43	80279.1	29800.5	-21	0.082	0.11788	4860361	4861332	-	VAV70570.1
PPRCHA0_1567	protein_coding		transcriptional regulator, LysR family	921	233	0.7	-8.3	643769	2043.38	-232.3	0	0	967997	968401	+	VAV67145.1
PPRCHA0_1568	protein_coding		hypothetical protein	312	46.4	1	-5.52	43416.3	947.05	-45.4	0	0	968414	968722	-	VAV67146.1
PPRCHA0_1569	protein_coding	azoR	FMN-dependent NADH-azoreductase	597	27.6	1.1	-4.71	49489.8	1894.11	-26.6	0	0	968827	969456	+	VAV67147.1
PPRCHA0_1570	protein_coding		transporter, 10 TMS drug/metabolite exporter (DME) family	861	154.7	33.2	-2.22	399671	85751	-121.5	0	0	969649	971562	+	VAV67148.1
PPRCHA0_1571	protein_coding		transporter, MscS family	1296	15.7	1.6	-3.29	60924.2	6217.25	-14.1	0.026	0.041	4379718	4380686	-	VAV70185.1
PPRCHA0_1572	protein_coding		DEAD/DEAH box helicase domain protein	1338	15.4	4.9	-1.65	62014.1	19780.2	-10.5	0.14	0.18862	5150040	5151413	-	VAV70835.1
PPRCHA0_1573	protein_coding		hypothetical protein	273	30	0.8	-5.17	24552	681.13	-29.1	0	0	971643	972422	+	VAV67149.1
PPRCHA0_1574	protein_coding		hemolysin secretion/activation protein, ShlB family	1740	30.6	2.7	-3.52	159608	13925.6	-27.9	0	0	972439	973776	+	VAV67150.1
PPRCHA0_1575	protein_coding		filamentous hemagglutinin	7692	200.2	19.9	-3.33	4620162	459889	-180.3	0	0	973843	974598	+	VAV67151.1
PPRCHA0_1576	protein_coding		hypothetical protein	270	35	66.4	0.92	28355.2	53749	31.4	0.76	0.81409	6418939	6419814	-	VAV72024.1
PPRCHA0_1577	protein_coding		hypothetical protein	579	2.8	17.1	2.63	4803.2	29773.9	14.4	0.075	0.10855	4833082	4833621	+	VAV70542.1
PPRCHA0_1578	protein_coding		transcriptional regulator, AraC family	945	25.6	6.4	-1.99	72636.8	18263	-19.2	0	0	975387	975863	+	VAV67152.1
PPRCHA0_1579	protein_coding		hypothetical protein	741	26.1	25.3	-0.05	58064.4	56172.7	-0.9	0.96	0.99299	6635692	6636906	-	VAV72232.1
PPRCHA0_1580	protein_coding		hypothetical protein	390	101.2	3.5	-4.87	118382	4057.21	-97.7	0.013	0.02158	4167510	4167623	-	VAV69985.1
PPRCHA0_1581	protein_coding		putative lipoprotein	867	0.2	1.7	3.33	444.5	4472.4	1.5	0.067	0.09778	4782971	4784194	-	VAV70506.1
PPRCHA0_1582	protein_coding		putative lipoprotein	717	5.1	0.8	-2.75	10951.3	1628.18	-4.3	0.75	0.80506	6412391	6413008	-	VAV72015.1
PPRCHA0_1583	protein_coding		hypothetical protein	186	162.1	2.7	-5.93	90466.3	1481.97	-159.5	0	0	975911	977392	+	VAV67153.1
PPRCHA0_1584	protein_coding		hypothetical protein	834	2022.2	88.7	-4.51	5.05965e+06	221912	-1933.6	0	0	977420	979936	+	VAV67154.1
PPRCHA0_1585	protein_coding		hypothetical protein	420	256.6	2.1	-6.9	323310	2698.02	-254.5	0	0	980096	980497	+	VAV67155.1
PPRCHA0_1586	protein_coding		integral membrane protein, DUF6 family	888	139.4	3.7	-5.23	371268	9888.8	-135.7	0	0	980501	981418	+	VAV67156.1
PPRCHA0_1587	protein_coding		transporter, major facilitator family	1164	29.5	0.6	-5.67	102977	2016.89	-28.9	0	0	981534	981803	+	VAV67157.1
PPRCHA0_1588	protein_coding		transcriptional regulator, LysR family	891	15.2	3.2	-2.26	40731.7	8526.55	-12	0.0028	0.0051	3800276	3801148	+	VAV69667.1
PPRCHA0_1589	protein_coding		hypothetical protein	126	6.1	1.4	-2.1	2290	534.92	-4.6	0.77	0.82351	6436202	6437206	+	VAV72038.1
PPRCHA0_1590	protein_coding		hypothetical protein	258	0.2	22.2	7	134.6	17196.3	22	0.0015	0.00281	3685844	3686938	-	VAV69568.1
PPRCHA0_1591	protein_coding		hypothetical protein	255	1.6	3.2	0.95	1256.6	2429.03	1.5	0.76	0.81409	6419814	6421490	-	VAV72025.1
PPRCHA0_1592	protein_coding		transporter, SSS family	1377	77.8	4.5	-4.11	321304	18558.5	-73.3	0	0	982001	984106	+	VAV67158.1
PPRCHA0_1593	protein_coding		hypothetical protein	213	0.5	20.5	5.46	298.2	13115.6	20.1	0.0066	0.01148	3976218	3976727	+	VAV69831.1
PPRCHA0_1594	protein_coding	speB	agmatinase	948	10.9	5.5	-0.99	31121.4	15690.9	-5.4	0.4	0.4703	5861733	5863124	+	VAV71508.1
PPRCHA0_1595	protein_coding		transcriptional regulator, LysR family	891	612.2	39.4	-3.96	1.63632e+06	105272	-572.8	0	0	985579	985875	+	VAV67159.1
PPRCHA0_1596	protein_coding		DTW domain protein	594	34	1.4	-4.64	60660.7	2429.03	-32.7	0	0	985916	986764	-	VAV67160.1
PPRCHA0_1597	protein_coding		hypothetical protein	393	271.1	0.6	-8.87	319647	681.13	-270.5	0	0	987128	989356	+	VAV67161.1
PPRCHA0_1598	protein_coding		YecA family protein	585	107.5	4.6	-4.54	188724	8111.36	-102.9	0.0012	0.00228	3624947	3625750	+	VAV69521.1
PPRCHA0_1599	protein_coding	recQ	ATP-dependent DNA helicase RecQ	2124	506.3	27.7	-4.19	3.22593e+06	176418	-478.6	0	0	989420	989980	+	VAV67162.1
PPRCHA0_1600	protein_coding		transcriptional regulator, MarR family	432	911.1	46.8	-4.28	1180778	60591.2	-864.3	0	0	989977	990813	+	VAV67163.1
PPRCHA0_1601	protein_coding		phospholipase, patatin family	2187	53.6	3.5	-3.92	351864	23267.3	-50.1	0	0	991059	993089	+	VAV67164.1
PPRCHA0_1602	protein_coding		selT/selW/selH selenoprotein domain protein	285	0.5	1.4	1.49	432.8	1216.04	0.9	0.51	0.57689	6085563	6085805	+	VAV71716.1
PPRCHA0_1603	protein_coding		transporter, drug/metabolite exporter family	891	15.5	3.5	-2.13	41484.5	9453.24	-12	0.19	0.24668	5336258	5336953	-	VAV71009.1
PPRCHA0_1604	protein_coding		transcriptional regulator, AraC family	813	132	5.3	-4.63	321900	12984.2	-126.7	0	0	993286	993657	+	VAV67165.1
PPRCHA0_1605	protein_coding		Ser/Thr protein phosphatase family protein	819	32.5	7.1	-2.19	79862.7	17465.2	-25.4	0.0018	0.00335	3719107	3721362	-	VAV69599.1
PPRCHA0_1606	protein_coding		hypothetical protein	588	4.6	9.1	0.97	8164.9	15995.5	4.4	0.3	0.36452	5673021	5673455	+	VAV71330.1
PPRCHA0_1607	protein_coding		hypothetical protein	309	0.2	1.8	3.53	140.5	1628.18	1.6	0.38	0.44954	5827738	5828361	-	VAV71478.1
PPRCHA0_1608	protein_coding		transcriptional regulator, AraC family	1002	105.9	8.5	-3.64	318384	25524.2	-97.4	0	0	993643	994434	-	VAV67166.1
PPRCHA0_1609	protein_coding	trkH	Trk system potassium uptake protein TrkH	1452	129	10.6	-3.6	562041	46282.4	-118.4	0	0	994438	995433	-	VAV67167.1
PPRCHA0_1610	protein_coding		nitroreductase family protein	564	491	140.8	-1.8	830726	238246	-350.2	0	0	995735	998596	+	VAV67168.1
PPRCHA0_1611	protein_coding		sensor histidine kinase	1338	26.4	3.1	-3.08	106153	12583.8	-23.3	0.0007	0.00136	3525935	3526696	+	VAV69445.1
PPRCHA0_1612	protein_coding		LTXXQ domain protein	435	0.3	3.6	3.45	432.8	4735.27	3.3	0.06	0.08838	4720571	4720894	-	VAV70462.1
PPRCHA0_1613	protein_coding		DNA-binding response regulator	675	762.6	21.3	-5.16	1.54426e+06	43153.1	-741.3	0	0	998596	999537	+	VAV67169.1
PPRCHA0_1614	protein_coding		hypothetical protein	408	361.2	6.7	-5.74	442169	8257.56	-354.5	0	0	999549	1001294	+	VAV67170.1
PPRCHA0_1615	protein_coding		YciI family protein	297	3968.3	87.6	-5.5	3.53573e+06	78024.4	-3880.7	0	0	1001627	1003168	+	VAV67171.1
PPRCHA0_1616	protein_coding	ispZ	intracellular septation protein A	705	12.7	10.3	-0.29	26778.5	21873.5	-2.3	0.76	0.81409	6421683	6422243	+	VAV72026.1
PPRCHA0_1617	protein_coding		PHP domain protein	771	316.6	12.3	-4.69	732367	28414.7	-304.3	0	0	1003434	1005965	-	VAV67172.1
PPRCHA0_1618	protein_coding		Sua5/YciO/YrdC/YwlC family protein	627	297.2	9.2	-5.01	559124	17316	-288	0	0	1006122	1008407	-	VAV67173.1
PPRCHA0_1619	protein_coding	scpA	segregation and condensation protein A	816	270.4	23	-3.56	661828	56271.7	-247.4	0	0	1008615	1009295	+	VAV67174.1
PPRCHA0_1620	protein_coding		segregation and condensation protein B	1011	173.6	2.1	-6.37	526672	6366.51	-171.5	0	0	1009299	1010060	+	VAV67175.1
PPRCHA0_1621	protein_coding		hypothetical protein	189	1.6	2.9	0.82	923.6	1628.18	1.2	0.66	0.71837	6332504	6333274	-	VAV71942.1
PPRCHA0_1622	protein_coding	rluB	pseudouridine synthase B, ribosomal large subunit	1188	157.7	4.9	-5.01	562039	17387.3	-152.8	0	0	1010218	1011381	-	VAV67176.1
PPRCHA0_1623	protein_coding		hypothetical protein	963	24.4	56.8	1.22	70596.4	164002	32.3	0.054	0.08016	4655368	4656996	-	VAV70430.1
PPRCHA0_1624	protein_coding		hypothetical protein	135	0	0	0	0	0	0	1	1	6669892	6671289	+	VAV72264.1
PPRCHA0_1625	protein_coding	aroP_1	aromatic amino acid transport protein AroP	1419	907.6	30.7	-4.89	3863515	130647	-876.9	0	0	1012060	1013217	-	VAV67177.1
PPRCHA0_1626	protein_coding		peptidyl-tRNA hydrolase domain protein	411	84.3	0.8	-6.78	103933	947.05	-83.5	0	0	1013214	1013867	-	VAV67178.1
PPRCHA0_1627	protein_coding		transporter, major facilitator family	1197	166.8	19.9	-3.07	599120	71313.6	-147	0	0	1013880	1014773	-	VAV67179.1
PPRCHA0_1628	protein_coding		hypothetical protein	180	1074	3.7	-8.17	579973	2016.89	-1070.3	0	0	1014798	1015514	-	VAV67180.1
PPRCHA0_1629	protein_coding		hypothetical protein	129	3398.5	104.8	-5.02	1.3152e+06	40542.5	-3293.7	0	0	1015865	1017448	+	VAV67181.1
PPRCHA0_1630	protein_coding		aminotransferase family protein	1188	1174.8	26.6	-5.46	4.18686e+06	94796.8	-1148.2	0	0	1017787	1018029	+	VAV67182.1
PPRCHA0_1631	protein_coding	phhB	4a-hydroxytetrahydrobiopterin dehydratase	354	55	1.4	-5.3	58395.6	1481.97	-53.6	0	0	1018134	1019105	-	VAV67183.1
PPRCHA0_1632	protein_coding	phhA	phenylalanine-4-hydroxylase	789	72.8	3.7	-4.29	172343	8792.48	-69.1	0	0	1019105	1020073	-	VAV67184.1
PPRCHA0_1633	protein_coding	phhR	sigma-54 dependent transcriptional regulator PhhR	1566	783.7	395.5	-0.99	3681621	1.85826e+06	-388.1	0.03	0.04674	4426422	4428692	-	VAV70234.1
PPRCHA0_1634	protein_coding	flgF	flagellar basal-body rod protein FlgF	738	1772.9	82.3	-4.43	3.92526e+06	182210	-1690.6	0	0	1020084	1020995	-	VAV67185.1
PPRCHA0_1635	protein_coding	flgG	flagellar basal-body rod protein FlgG	783	2736.9	82.5	-5.05	6.42892e+06	193689	-2654.4	0	0	1021007	1022017	-	VAV67186.1
PPRCHA0_1636	protein_coding	flgH	flagellar L-ring protein FlgH	693	2259.9	99.8	-4.5	4.69835e+06	207420	-2160.1	0	0	1022091	1023686	-	VAV67187.1
PPRCHA0_1637	protein_coding	flgI	flagellar P-ring protein FlgI	1107	1379.1	49.5	-4.8	4.58001e+06	164354	-1329.6	0	0	1023765	1025171	-	VAV67188.1
PPRCHA0_1638	protein_coding	flgJ	flagellar rod assembly protein/muramidase FlgJ	1260	2342.6	137.4	-4.09	8.8549e+06	519399	-2205.2	0	0	1025338	1026939	-	VAV67189.1
PPRCHA0_1639	protein_coding	flgK	flagellar hook-associated protein FlgK	2049	1832.5	53.2	-5.11	1.12645e+07	327264	-1779.3	0	0	1027249	1028874	-	VAV67190.1
PPRCHA0_1640	protein_coding	flgL	flagellar hook-associated protein 3	1566	2346.5	153.3	-3.94	1.10237e+07	720054	-2193.2	0	0	1028988	1029395	-	VAV67191.1
PPRCHA0_1641	protein_coding		glycosyltransferase, group 2 family	3570	285.7	15.7	-4.19	3060130	168041	-270	0	0	1029661	1030224	-	VAV67192.1
PPRCHA0_1642	protein_coding		glycosyltransferase, group 2 family	2892	1081.5	49.6	-4.45	9.38335e+06	430602	-1031.9	0	0	1030420	1031136	-	VAV67193.1
PPRCHA0_1643	protein_coding	pseB	UDP-N-acetylglucosamine 4,6-dehydratase (inverting)	999	1109.7	43.1	-4.69	3.32587e+06	129169	-1066.6	0	0	1031366	1032628	+	VAV67194.1
PPRCHA0_1644	protein_coding		hypothetical protein	1161	715.9	41.2	-4.12	2.49351e+06	143363	-674.7	0	0	1032621	1033181	+	VAV67195.1
PPRCHA0_1645	protein_coding	pseF	pseudaminic acid CMP-transferase	705	618.6	31.7	-4.29	1.30838e+06	67100.8	-586.9	0	0	1033280	1035007	+	VAV67196.1
PPRCHA0_1646	protein_coding	pseG	pseudaminic acid biosynthesis-associated protein PseG	1503	175	8.6	-4.35	789153	38689.2	-166.4	0	0	1035105	1035296	-	VAV67197.1
PPRCHA0_1647	protein_coding	pseI	pseudaminic acid synthase	1050	228.6	4.6	-5.64	719950	14484	-224	0	0	1035310	1036950	-	VAV67198.1
PPRCHA0_1648	protein_coding	fabH_2	putative 3-oxoacyl-[acyl-carrier-protein] synthase 3	924	4.3	3.8	-0.18	11920	10543.4	-0.5	0.84	0.89046	6485844	6487223	+	VAV72090.1
PPRCHA0_1649	protein_coding	maf-2	putative motility accesory factor Maf-2	1287	97.8	10.4	-3.23	377514	40230.2	-87.4	0	0	1037210	1038151	+	VAV67199.1
PPRCHA0_1650	protein_coding		hypothetical protein	267	415.7	35.9	-3.53	332988	28759.6	-379.8	0.0053	0.00934	3912018	3913493	-	VAV69786.1
PPRCHA0_1651	protein_coding	fliC	flagellin FliC	849	3503.3	54.1	-6.02	8.92278e+06	137688	-3449.2	0	0	1038206	1038586	-	VAV67200.1
PPRCHA0_1652	protein_coding	flaG	flagellar protein FlaG	369	2153.8	161.7	-3.74	2.38431e+06	178967	-1992.2	0	0	1038583	1039620	-	VAV67201.1
PPRCHA0_1653	protein_coding	fliD	flagellar hook-associated protein 2	1452	1146.6	15.3	-6.23	4.99446e+06	66453.3	-1131.3	0	0	1039698	1040072	-	VAV67202.1
PPRCHA0_1654	protein_coding	fliS	flagellar protein FliS	393	1294.2	8.7	-7.21	1.52582e+06	10274.5	-1285.5	0	0	1040260	1041705	-	VAV67203.1
PPRCHA0_1655	protein_coding		flagellar protein, FliT	294	1496.7	78.6	-4.25	1.32007e+06	69302.2	-1418.1	0	0	1041716	1043167	-	VAV67204.1
PPRCHA0_1656	protein_coding	fleQ	sigma 54 dependent transcriptional regulator FleQ	1473	5137.8	27.7	-7.53	2.27038e+07	122461	-5110.1	0	0	1043189	1043476	-	VAV67205.1
PPRCHA0_1657	protein_coding	fleS	sensory box histidine kinase FleS	1209	1569.6	12375.8	2.98	5.69292e+06	4.48871e+07	10806.2	0	0	1043688	1044725	+	VAV67206.1
PPRCHA0_1658	protein_coding	fleR	sigma-54 dependent DNA-binding response regulator FleR	1404	1068.2	25.6	-5.38	4.49945e+06	107919	-1042.6	0	0	1044904	1045965	+	VAV67207.1
PPRCHA0_1659	protein_coding	fliE	flagellar hook-basal body complex protein FliE	324	1484.6	94.3	-3.98	1.44302e+06	91648.8	-1390.3	0	0	1045965	1046456	+	VAV67208.1
PPRCHA0_1660	protein_coding	fliF	flagellar M-ring protein FliF	1785	2085.7	210.6	-3.31	1.11687e+07	1.128e+06	-1875	0	0	1046500	1047105	+	VAV67209.1
PPRCHA0_1661	protein_coding	fliG	flagellar motor switch protein FliG	1017	1778.4	53.5	-5.05	5425962	163273	-1724.9	0	0	1047162	1048619	+	VAV67210.1
PPRCHA0_1662	protein_coding	fliH	flagellar assembly protein FliH	843	2225.5	58	-5.26	5.62823e+06	146583	-2167.5	0	0	1048695	1052498	+	VAV67211.1
PPRCHA0_1663	protein_coding	fliI	flagellum-specific ATP synthase FliI	1356	2070.3	59.9	-5.11	8.42205e+06	243621	-2010.4	0	0	1052557	1053396	+	VAV67212.1
PPRCHA0_1664	protein_coding	fliJ	flagellar export protein FliJ	447	796.1	25.5	-4.97	1.06762e+06	34182.3	-770.6	0	0	1053423	1054865	+	VAV67213.1
PPRCHA0_1665	protein_coding		putative anti-anti-sigma factor	303	115.8	8.8	-3.72	105226	7991.64	-107	0	0	1054915	1055436	-	VAV67214.1
PPRCHA0_1666	protein_coding		response regulator	1695	74.1	3.2	-4.54	376943	16225.8	-70.9	0	0	1055545	1056891	+	VAV67215.1
PPRCHA0_1667	protein_coding		HPt domain protein	342	189.9	26.5	-2.84	194811	27212.4	-163.4	0	0	1057130	1057525	+	VAV67216.1
PPRCHA0_1668	protein_coding		flagellar hook-length control protein	1392	2789.3	82.5	-5.08	11647990	344636	-2706.7	0	0	1057518	1058894	+	VAV67217.1
PPRCHA0_1669	protein_coding	fliL	flagellar basal body-associated protein FliL	498	2533.1	101.5	-4.64	3.78452e+06	151674	-2431.6	0	0	1058923	1059372	+	VAV67218.1
PPRCHA0_1670	protein_coding	fliM	flagellar motor switch protein FliM	966	2400.3	1710	-0.49	6.95617e+06	4.95555e+06	-690.3	0.38	0.44954	5828348	5829007	-	VAV71479.1
PPRCHA0_1671	protein_coding	fliN	flagellar motor switch protein FliN	459	1960.5	138.6	-3.82	2.69961e+06	190822	-1821.9	0	0	1059374	1059985	+	VAV67219.1
PPRCHA0_1672	protein_coding	fliO	flagellar protein FliO	441	2298	102.3	-4.49	3.04027e+06	135400	-2195.7	0	0	1060020	1060913	+	VAV67220.1
PPRCHA0_1673	protein_coding	fliP	flagellar biosynthetic protein FliP	747	3805.4	184.1	-4.37	8.52798e+06	412599	-3621.3	0	0	1060943	1061215	-	VAV67221.1
PPRCHA0_1674	protein_coding	fliQ	flagellar biosynthetic protein FliQ	267	2450.3	89.7	-4.77	1.96273e+06	71815.7	-2360.7	0	0	1061232	1062089	-	VAV67222.1
PPRCHA0_1675	protein_coding	fliR	flagellar biosynthetic protein FliR	780	4418.6	213.6	-4.37	1.03396e+07	499715	-4205.1	0	0	1062092	1062556	-	VAV67223.1
PPRCHA0_1676	protein_coding	flhB	flagellar biosynthetic protein FlhB	1134	3049.5	81.4	-5.23	1.03744e+07	276764	-2968.2	0	0	1062569	1062874	-	VAV67224.1
PPRCHA0_1677	protein_coding		aminotransferase, DegT/DnrJ/EryC1/StrS family	1119	2471	116.3	-4.41	8.29523e+06	390312	-2354.8	0	0	1063000	1064451	-	VAV67225.1
PPRCHA0_1678	protein_coding		hypothetical protein	219	1853.5	66253.9	5.16	1.21772e+06	4.35288e+07	64400.4	0	0	1064676	1065401	-	VAV67226.1
PPRCHA0_1679	protein_coding		putative 3-oxoacyl-[acyl-carrier-protein] synthase 3	1038	3363.3	166.6	-4.34	10473401	518756	-3196.7	0	0	1065401	1065946	-	VAV67227.1
PPRCHA0_1680	protein_coding		3-oxoacyl-ACP reductase	759	1369.7	46.2	-4.89	3.11884e+06	105090	-1323.6	0	0	1065933	1066505	-	VAV67228.1
PPRCHA0_1681	protein_coding		hypothetical protein	237	2295.7	93.7	-4.61	1.63221e+06	66646.5	-2201.9	0	0	1066515	1067039	-	VAV67229.1
PPRCHA0_1682	protein_coding		Rieske 2Fe-2S domain protein	1131	1986.7	80.3	-4.63	6.74101e+06	272384	-1906.5	0	0	1067039	1068013	-	VAV67230.1
PPRCHA0_1683	protein_coding		hypothetical protein	618	1761.8	27.2	-6.01	3.26642e+06	50510.4	-1734.6	0	0	1068278	1069087	+	VAV67231.1
PPRCHA0_1684	protein_coding		methyltransferase, FkbM family	1233	828.6	738.2	-0.17	3.06493e+06	2.73054e+06	-90.4	0.75	0.80506	6413164	6414081	+	VAV72016.1
PPRCHA0_1685	protein_coding		glycosyltransferase, group 2 family	3516	647.9	26	-4.64	6.83392e+06	274690	-621.8	0	0	1069087	1069884	+	VAV67232.1
PPRCHA0_1686	protein_coding	flhA	flagellar biosynthesis protein FlhA	2058	3889.1	111.5	-5.12	2.4011e+07	688702	-3777.5	0	0	1069884	1070351	+	VAV67233.1
PPRCHA0_1687	protein_coding	flhF	flagellar biosynthesis protein FlhF	1320	1548.4	34.2	-5.5	6131741	135413	-1514.2	0	0	1070363	1071016	+	VAV67234.1
PPRCHA0_1688	protein_coding	fleN	flagellar synthesis regulator FleN	828	1974.5	23.6	-6.39	4.90462e+06	58583.4	-1950.9	0	0	1071013	1071321	+	VAV67235.1
PPRCHA0_1689	protein_coding	fliA	motility sigma factor FliA	738	1801.2	66	-4.77	3.9879e+06	146206	-1735.2	0	0	1071438	1071677	+	VAV67236.1
PPRCHA0_1690	protein_coding	cheY	chemotaxis protein CheY	369	759.5	51.6	-3.88	840761	57084.4	-707.9	0	0	1071700	1072965	+	VAV67237.1
PPRCHA0_1691	protein_coding	cheZ	chemotaxis phosphatase CheZ	786	2951.4	68.2	-5.44	6.95939e+06	160785	-2883.2	0	0	1073095	1073730	+	VAV67238.1
PPRCHA0_1692	protein_coding	cheA	chemotaxis protein CheA	2289	564.6	20.3	-4.8	3.87694e+06	139452	-544.3	0	0	1073885	1075213	+	VAV67239.1
PPRCHA0_1693	protein_coding	cheB	chemotaxis response regulator/protein-glutamate methylesterase CheB	1119	927.6	51.6	-4.17	3113889	173107	-876	0	0	1075216	1076268	+	VAV67240.1
PPRCHA0_1694	protein_coding		transporter, MotA/TolQ/ExbB proton channel family	738	768	43.5	-4.14	1.70046e+06	96275.8	-724.6	0	0	1076302	1077030	-	VAV67241.1
PPRCHA0_1695	protein_coding		OmpA/MotB domain protein	882	1437.8	61.9	-4.54	3.80433e+06	163662	-1375.9	0	0	1077043	1079148	-	VAV67242.1
PPRCHA0_1696	protein_coding		CobQ/CobB/MinD/ParA nucleotide binding domain protein	786	714.8	80	-3.16	1.68556e+06	188613	-634.8	0	0	1079234	1080388	-	VAV67243.1
PPRCHA0_1697	protein_coding		CheW-like protein	876	721.7	1485.4	1.04	1.89669e+06	3.90362e+06	763.7	0.57	0.63092	6219982	6220971	+	VAV71843.1
PPRCHA0_1698	protein_coding		CheW-like protein	480	1183.9	122.9	-3.27	1.70483e+06	177025	-1061	0	0	1080491	1081249	+	VAV67244.1
PPRCHA0_1699	protein_coding		hypothetical protein	390	2032.8	57.2	-5.15	2.37841e+06	66919.9	-1975.6	0	0	1081474	1082391	+	VAV67245.1
PPRCHA0_1700	protein_coding		hypothetical protein	327	165.9	1.7	-6.64	162707	1628.18	-164.2	0	0	1082401	1084299	+	VAV67246.1
PPRCHA0_1701	protein_coding		hypothetical protein	1581	20.3	1.7	-3.54	96070	8260.62	-18.5	0.0031	0.00562	3823609	3824919	+	VAV69688.1
PPRCHA0_1702	protein_coding	ccmA	heme ABC exporter, ATP-binding protein CcmA	579	1.8	1.1	-0.69	3061.7	1894.11	-0.7	0.52	0.58518	6103580	6104845	+	VAV71738.1
PPRCHA0_1703	protein_coding	ccmB	heme exporter protein CcmB	666	5.3	0.5	-3.48	10534.1	947.05	-4.8	0.058	0.08574	4712343	4713029	+	VAV70453.1
PPRCHA0_1704	protein_coding	ccmC	heme exporter protein CcmC	753	12.9	5.9	-1.12	29122.4	13381.5	-7	0.4	0.4703	5863128	5863607	+	VAV71509.1
PPRCHA0_1705	protein_coding	ccmD	heme exporter protein CcmD	174	31.6	0	-5.03	16494.8	0	-31.6	0	0	1084420	1085325	-	VAV67247.1
PPRCHA0_1706	protein_coding	ccmE	Cytochrome c-type biogenesis protein CcmE	453	14.3	8.4	-0.77	19382.5	11364.7	-5.9	0.53	0.59425	6140568	6142016	-	VAV71764.1
PPRCHA0_1707	protein_coding	ccmF	cytochrome c-type biogenesis protein CcmF	1986	33.6	3.1	-3.43	200387	18558.5	-30.5	0	0	1085326	1087425	-	VAV67248.1
PPRCHA0_1708	protein_coding	dsbE	thiol:disulfide interchange protein DsbE	534	61	1.8	-5.1	97728.5	2841.16	-59.2	0	0	1087789	1088274	+	VAV67249.1
PPRCHA0_1709	protein_coding	cycL	cytochrome c-type biogenesis protein CycL	468	53.3	3	-4.15	74768.9	4203.42	-50.3	0.0085	0.0146	4028267	4028998	-	VAV69874.1
PPRCHA0_1710	protein_coding	cycH	Cytochrome c-type biogenesis protein CycH	1209	418.6	0.9	-8.93	1.51843e+06	3110.15	-417.8	0	0	1088396	1088878	+	VAV67250.1
PPRCHA0_1711	protein_coding		putative lipoprotein	399	620.5	20.5	-4.92	742762	24556.8	-600	0	0	1089065	1090168	+	VAV67251.1
PPRCHA0_1712	protein_coding		hypothetical protein	1140	236	16	-3.88	807097	54661.9	-220	0	0	1090165	1091445	-	VAV67252.1
PPRCHA0_1713	protein_coding		transporter, major facilitator family	1206	4.8	0.9	-2.36	17375.8	3376.08	-3.9	0.04	0.06077	4554371	4555045	-	VAV70339.1
PPRCHA0_1714	protein_coding		hypothetical protein	627	0.4	0.9	0.98	825.3	1628.18	0.4	0.52	0.58518	6104856	6105392	+	VAV71739.1
PPRCHA0_1715	protein_coding		endoribonuclease L-PSP family protein	447	7.7	0.9	-3.09	10376.4	1216.04	-6.8	0.026	0.041	4380997	4382799	+	VAV70186.1
PPRCHA0_1716	protein_coding	sbp2	periplasmic sulfate-binding protein	999	256.4	26.9	-3.25	768360	80754.4	-229.4	0	0	1091491	1092240	-	VAV67253.1
PPRCHA0_1717	protein_coding		transporter, cation channel family	822	93.1	12.3	-2.92	229560	30305.8	-80.8	0.016	0.0261	4261116	4262537	+	VAV70055.1
PPRCHA0_1718	protein_coding		putative urea transporter	918	39.5	3510.1	6.47	108804	9.66676e+06	3470.6	0.0003	0.0006	3391592	3392737	+	VAV69322.1
PPRCHA0_1719	protein_coding	pyk_1	pyruvate kinase	1413	8	0.7	-3.44	33835.7	3110.15	-7.2	0.054	0.08016	4657204	4658577	+	VAV70431.1
PPRCHA0_1720	protein_coding	ttuD	putative glycerate dehydrogenase	1278	57.7	5.5	-3.38	221376	21206.6	-52.2	0.0003	0.0006	3394558	3395133	-	VAV69323.1
PPRCHA0_1721	protein_coding	glxR	2-hydroxy-3-oxopropionate reductase	891	33.8	4.6	-2.89	90304.5	12168.6	-29.2	0.023	0.03662	4345821	4346015	+	VAV70148.1
PPRCHA0_1722	protein_coding	hyi_1	hydroxypyruvate isomerase	780	1.2	13.3	3.43	2878.8	31087.8	12.1	0.026	0.041	4382801	4383556	+	VAV70187.1
PPRCHA0_1723	protein_coding	gcl	glyoxylate carboligase	1773	36.2	5.5	-2.7	192336	29498.3	-30.6	0.006	0.01049	3958113	3959015	+	VAV69816.1
PPRCHA0_1724	protein_coding		hypothetical protein	438	3.1	3.6	0.22	4039.1	4691.48	0.5	1	1	6671314	6672219	+	VAV72265.1
PPRCHA0_1725	protein_coding		transcriptional regulator, TetR family	606	681.3	367.3	-0.89	1238574	667670	-314	0.03	0.04674	4428722	4428967	-	VAV70235.1
PPRCHA0_1726	protein_coding		membrane protein, DUF808 family	921	75.5	49.5	-0.61	208736	136664	-26.1	0.88	0.92599	6526594	6527484	-	VAV72128.1
PPRCHA0_1727	protein_coding		fusaric acid resistance domain protein	2031	10.6	1.2	-3.17	64449.2	7170.42	-9.4	0	0	1092551	1093513	+	VAV67254.1
PPRCHA0_1728	protein_coding		VacJ family lipoprotein	786	170.1	10.4	-4.03	401173	24480.3	-159.8	0	0	1093661	1093999	-	VAV67255.1
PPRCHA0_1729	protein_coding		hypothetical protein	1296	34.9	6.4	-2.44	135823	24960.7	-28.5	0.0015	0.00281	3687273	3688508	+	VAV69569.1
PPRCHA0_1730	protein_coding		hypothetical protein	363	490.1	20.4	-4.58	533758	22247.5	-469.7	0	0	1093996	1094289	-	VAV67256.1
PPRCHA0_1731	protein_coding		putative glycosyl hydrolase	1593	395.8	580.9	0.55	1.89144e+06	2.77601e+06	185.1	0.56	0.6212	6199977	6200936	-	VAV71827.1
PPRCHA0_1732	protein_coding		ABC transporter, substrate-binding protein, QAT family	849	48	12.7	-1.92	122362	32308.5	-35.4	0.053	0.07886	4649147	4649626	-	VAV70424.1
PPRCHA0_1733	protein_coding		hypothetical protein	309	3	6.9	1.19	2779.5	6363.46	3.9	0.45	0.52013	5958038	5958316	+	VAV71597.1
PPRCHA0_1734	protein_coding	actP	cation/acetate symporter ActP	1656	59.8	32.8	-0.87	297250	163039	-27	0.15	0.1999	5195364	5195681	+	VAV70873.1
PPRCHA0_1735	protein_coding	gltA	citrate synthase I	1287	0.9	2.8	1.62	3535.3	10832.8	1.9	0.33	0.39689	5740551	5741471	+	VAV71399.1
PPRCHA0_1736	protein_coding		putative membrane protein	255	4.4	7.9	0.85	3359.8	6074.1	3.5	0.59	0.65013	6243311	6245158	+	VAV71864.1
PPRCHA0_1737	protein_coding	sdhD	succinate dehydrogenase, hydrophobic membrane anchor protein	366	0.1	1.5	3.6	134.6	1628.18	1.4	0.52	0.58518	6105560	6106258	+	VAV71740.1
PPRCHA0_1738	protein_coding	sdhA	succinate dehydrogenase, flavoprotein subunit	1770	0.6	2.7	2.11	3294.2	14185.5	2.1	0.06	0.08838	4720896	4722329	-	VAV70463.1
PPRCHA0_1739	protein_coding	sdhB	succinate dehydrogenase, iron-sulfur protein	702	0.7	3	2.04	1508.6	6217.25	2.2	0.36	0.42952	5779290	5780222	+	VAV71437.1
PPRCHA0_1740	protein_coding	sucA	2-oxoglutarate dehydrogenase, E1 component	2829	0.7	5.8	3.09	5722.9	48850	5.1	0	0	1094350	1094730	-	VAV67257.1
PPRCHA0_1741	protein_coding	sucB	dihydrolipoyllysine-residue succinyltransferase, E2 component of oxoglutarate dehydrogenase (succinyl-transferring) complex	1227	0.2	6.6	4.75	906.3	24439.5	6.4	0	0	1094733	1095293	-	VAV67258.1
PPRCHA0_1742	protein_coding	lpdA_1	dihydrolipoyl dehydrogenase	1434	0.5	5	3.41	2024	21519.4	4.5	0.001	0.00192	3588526	3589335	-	VAV69497.1
PPRCHA0_1743	protein_coding	sucC	succinate-CoA ligase, beta subunit	1164	43	4.6	-3.21	150239	16225.8	-38.4	0	0	1095317	1096027	-	VAV67259.1
PPRCHA0_1744	protein_coding	sucD	succinate-CoA ligase, alpha subunit	879	44.9	3.7	-3.6	118369	9739.54	-41.2	0	0	1096204	1096773	-	VAV67260.1
PPRCHA0_1745	protein_coding	brnQ	branched-chain amino acid transport system II carrier protein	1311	399.9	16.6	-4.59	1.57279e+06	65349.8	-383.3	0	0	1096994	1097926	+	VAV67261.1
PPRCHA0_1746	protein_coding		hypothetical protein	735	316.6	31.7	-3.32	697996	69877.3	-284.9	0	0	1097938	1098543	-	VAV67262.1
PPRCHA0_1747	protein_coding		putative lipoprotein	471	76.7	9.3	-3.05	108362	13115.6	-67.4	0	0	1098612	1099070	-	VAV67263.1
PPRCHA0_1748	protein_coding		putative lipoprotein	249	121.8	5	-4.59	90987.8	3767.85	-116.8	0.0003	0.0006	3395376	3395975	+	VAV69324.1
PPRCHA0_1749	protein_coding		thioesterase family protein domain protein	474	225.1	23.8	-3.24	320081	33828.1	-201.3	0.0001	0.00021	3219805	3220359	-	VAV69192.1
PPRCHA0_1750	protein_coding		thioesterase family protein domain protein	450	92.4	4.7	-4.29	124689	6363.46	-87.6	0	0	1099225	1099680	+	VAV67264.1
PPRCHA0_1751	protein_coding	htpG	chaperone protein HtpG	1902	1510.9	74.1	-4.35	8.62103e+06	422770	-1436.8	0	0	1099661	1100557	-	VAV67265.1
PPRCHA0_1752	protein_coding		dienelactone hydrolase family protein	726	447.6	27.6	-4.02	974923	60032.3	-420.1	0	0	1100656	1101042	+	VAV67266.1
PPRCHA0_1753	protein_coding		pirin family protein	870	248.2	19.9	-3.64	647904	51924.5	-228.3	0	0	1101032	1101718	+	VAV67267.1
PPRCHA0_1754	protein_coding		OsmC family protein	414	110.4	1.2	-6.53	137115	1481.97	-109.2	0	0	1101862	1102644	+	VAV67268.1
PPRCHA0_1755	protein_coding		amidohydrolase family protein	1017	11.9	3.7	-1.67	36233.3	11347.4	-8.2	0.07	0.10179	4799303	4800070	+	VAV70523.1
PPRCHA0_1756	protein_coding		hypothetical protein	462	4.5	2.2	-1	6216.6	3110.15	-2.2	0.9	0.94396	6551704	6552021	+	VAV72151.1
PPRCHA0_1757	protein_coding		methyl-accepting chemotaxis protein	1623	1	5.2	2.38	4840.9	25284.2	4.2	0.0068	0.0118	3982391	3982936	+	VAV69839.1
PPRCHA0_1758	protein_coding	fabB	beta-ketoacyl-acyl-carrier-protein synthase I	1218	0.7	4.8	2.82	2493	17561.5	4.1	0.096	0.13691	4907311	4907730	+	VAV70608.1
PPRCHA0_1759	protein_coding	fabA	3-hydroxydecanoyl-[acyl-carrier-protein] dehydratase	513	0.6	7	3.62	883.2	10832.8	6.5	0.016	0.0261	4262554	4263570	+	VAV70056.1
PPRCHA0_1760	protein_coding		sensor histidine kinase/response regulator	1899	155.6	8	-4.29	886546	45430.3	-147.6	0	0	1102644	1103546	+	VAV67269.1
PPRCHA0_1761	protein_coding		hypothetical protein	927	35.9	3.3	-3.44	99778.6	9207.68	-32.6	0	0	1103685	1104596	+	VAV67270.1
PPRCHA0_1762	protein_coding		TonB-dependent outermembrane receptor	2124	16.2	2.6	-2.66	103496	16378.1	-13.7	0.0005	0.00099	3480204	3481514	+	VAV69399.1
PPRCHA0_1763	protein_coding	gpsA	glycerol-3-phosphate dehydrogenase	1023	89.4	16.8	-2.41	274309	51706.4	-72.5	0	0	1104780	1105139	+	VAV67271.1
PPRCHA0_1764	protein_coding		hypothetical protein	345	394.7	2.5	-7.31	408555	2575.24	-392.3	0	0	1105637	1107427	+	VAV67272.1
PPRCHA0_1765	protein_coding	sixA	phosphohistidine phosphatase SixA	447	796.8	22.4	-5.15	1.06857e+06	30005.3	-774.5	0	0	1107452	1108819	+	VAV67273.1
PPRCHA0_1766	protein_coding		AMP-binding domain protein	1665	4.3	1.9	-1.13	21312.3	9739.54	-2.3	0.28	0.34403	5625816	5627399	-	VAV71287.1
PPRCHA0_1767	protein_coding	ydiI	esterase YdiI	441	18.6	5.5	-1.75	24589.8	7287.08	-13.1	0.029	0.04533	4418381	4418755	-	VAV70226.1
PPRCHA0_1768	protein_coding		alpha/beta hydrolase family protein	792	42.9	5.3	-3.02	102020	12580.7	-37.6	0.0001	0.00021	3220418	3221194	-	VAV69193.1
PPRCHA0_1769	protein_coding		alpha/beta hydrolase family protein	852	135.3	3.7	-5.19	345879	9473.61	-131.6	0	0	1109081	1111636	+	VAV67274.1
PPRCHA0_1770	protein_coding		glutathione S-transferase	657	30.7	0.8	-5.35	60575.3	1481.97	-30	0	0	1111647	1112441	-	VAV67275.1
PPRCHA0_1771	protein_coding		hypothetical protein	801	0.7	0.8	0.24	1606.8	1894.11	0.1	0.93	0.96848	6593019	6594278	-	VAV72190.1
PPRCHA0_1772	protein_coding		putative membrane protein	1050	28.3	2.6	-3.46	89230.4	8114.42	-25.8	0	0	1112608	1113912	+	VAV67276.1
PPRCHA0_1773	protein_coding		calcium-binding protein	624	9.3	1.8	-2.37	17407.6	3376.08	-7.5	0.36	0.42952	5780228	5781634	-	VAV71438.1
PPRCHA0_1774	protein_coding		sensor histidine kinase	1038	7.3	2.6	-1.5	22665.5	7991.64	-4.7	0.056	0.08297	4701943	4702743	+	VAV70444.1
PPRCHA0_1775	protein_coding		DNA-binding response regulator, OmpR family	762	3.1	0.9	-1.72	7121.8	2163.1	-2.2	0.21	0.26895	5404250	5404852	+	VAV71073.1
PPRCHA0_1776	protein_coding	pyrF	orotidine 5'-phosphate decarboxylase	699	39	10.4	-1.9	81793.6	21880.1	-28.6	0.038	0.05793	4531699	4532724	+	VAV70323.1
PPRCHA0_1777	protein_coding		oxidoreductase, zinc-binding dehydrogenase family protein	1002	38.2	2.7	-3.82	114739	8143.96	-35.5	0	0	1113916	1115220	+	VAV67277.1
PPRCHA0_1778	protein_coding		short chain dehydrogenase/reductase family protein	759	1	3.9	1.95	2322.2	8941.75	2.9	0.038	0.05793	4533093	4534181	+	VAV70324.1
PPRCHA0_1779	protein_coding		methyl-accepting chemotaxis protein	1968	61	3.6	-4.09	359974	21090	-57.4	0	0	1115233	1115871	+	VAV67278.1
PPRCHA0_1780	protein_coding		hypothetical protein	768	622.1	39	-4	1.43323e+06	89834.1	-583.1	0	0	1116010	1117377	+	VAV67279.1
PPRCHA0_1781	protein_coding		translocator protein, LysE family	630	36.8	90.5	1.3	69610.9	171038	53.7	0.62	0.67917	6288558	6289076	-	VAV71900.1
PPRCHA0_1782	protein_coding		hypothetical protein	624	47.5	1.5	-4.97	88893.2	2841.16	-46	0	0	1117391	1117858	-	VAV67280.1
PPRCHA0_1783	protein_coding		transcriptional regulator, LysR family	951	28.3	1	-4.83	80822.4	2844.22	-27.3	0	0	1117915	1118727	-	VAV67281.1
PPRCHA0_1784	protein_coding		hypothetical protein	405	2997.6	113.5	-4.72	3.6421e+06	137903	-2884.1	0	0	1118801	1119604	-	VAV67282.1
PPRCHA0_1785	protein_coding	fadE1	acyl-coenzyme A dehydrogenase	2445	87.7	5.1	-4.1	642982	37489.9	-82.5	0.0001	0.00021	3221209	3221994	-	VAV69194.1
PPRCHA0_1786	protein_coding		hypothetical protein	657	6.4	2.2	-1.53	12587.3	4352.68	-4.2	0.43	0.50145	5916420	5917388	+	VAV71560.1
PPRCHA0_1787	protein_coding		glutathione S-transferase	621	113	31.9	-1.83	210486	59381.2	-81.1	0.0006	0.00117	3504398	3505240	-	VAV69424.1
PPRCHA0_1788	protein_coding		ABC transporter, ATP-binding protein	930	284.8	27	-3.4	794706	75259.2	-257.9	0	0	1119787	1120806	+	VAV67283.1
PPRCHA0_1789	protein_coding		putative ABC-2 type transporter permease protein	777	715	46.2	-3.95	1.66669e+06	107727	-668.8	0	0	1120886	1121140	+	VAV67284.1
PPRCHA0_1790	protein_coding		hypothetical protein	513	13.6	15.9	0.23	20919.2	24480.3	2.3	0.94	0.97608	6609502	6610650	-	VAV72204.1
PPRCHA0_1791	protein_coding		DNA internalization competence protein ComEC/Rec2-like protein	2229	84.1	5.6	-3.92	562436	37213.3	-78.5	0	0	1121443	1121604	+	VAV67285.1
PPRCHA0_1792	protein_coding		transporter, MotA/TolQ/ExbB proton channel family	633	0.7	7.8	3.58	1246.5	14887	7.2	0.2	0.25775	5369575	5370738	+	VAV71040.1
PPRCHA0_1793	protein_coding		transport energizing protein, ExbD/TolR family	426	0.4	1.3	1.55	556.1	1628.18	0.8	0.54	0.60348	6150887	6151153	-	VAV71781.1
PPRCHA0_1794	protein_coding	lpxK	tetraacyldisaccharide 4'-kinase	1008	2.2	1.9	-0.17	6561.9	5831.6	-0.2	0.97	1	6672371	6673015	-	VAV72266.1
PPRCHA0_1795	protein_coding		Trm112p-like protein	183	0.3	0	-0.33	140.5	0	-0.3	1	1	6673097	6673876	+	VAV72267.1
PPRCHA0_1796	protein_coding	kdsB	3-deoxy-D-manno-octulosonate cytidylyltransferase	762	0.3	1.2	1.94	742.7	2844.22	0.9	0.37	0.43924	5800866	5801540	+	VAV71456.1
PPRCHA0_1797	protein_coding		low molecular weight phosphotyrosine protein phosphatase	462	12.7	1.9	-2.78	17649.9	2575.24	-10.9	0.01	0.01696	4069950	4071038	-	VAV69910.1
PPRCHA0_1798	protein_coding	murB	UDP-N-acetylmuramate dehydrogenase	1017	0.4	1.5	1.76	1316.1	4472.4	1	0.11	0.15273	5001722	5002252	-	VAV70693.1
PPRCHA0_1799	protein_coding	iorA	isoquinoline 1-oxidoreductase, alpha subunit	468	8.8	1	-3.19	12402.5	1362.25	-7.9	0.19	0.24668	5336943	5337410	-	VAV71010.1
PPRCHA0_1800	protein_coding	iorB	putative isoquinoline 1-oxidoreductase, beta subunit	2313	82.9	8.3	-3.32	575268	57611.4	-74.6	0	0	1121653	1121994	-	VAV67286.1
PPRCHA0_1801	protein_coding		XdhC/CoxI family protein	993	2.7	0.7	-2	8189.6	2043.38	-2.1	0.22	0.27971	5438603	5438821	+	VAV71106.1
PPRCHA0_1802	protein_coding		hypothetical protein	609	0.4	1.6	1.91	788.9	2963.95	1.2	0.29	0.35455	5647103	5648449	-	VAV71304.1
PPRCHA0_1803	protein_coding		ribonuclease E	3216	70.6	4	-4.13	680696	38808.9	-66.5	0	0	1122261	1122761	+	VAV67287.1
PPRCHA0_1804	protein_coding	rluC	ribosomal large subunit pseudouridine synthase C	954	538.1	76.7	-2.81	1.5401e+06	219620	-461.4	0	0	1122758	1123075	-	VAV67288.1
PPRCHA0_1805	protein_coding		HAD hydrolase, family IA, variant 1	660	723	31.9	-4.5	1.43157e+06	63183.2	-691.1	0	0	1123294	1124589	-	VAV67289.1
PPRCHA0_1806	protein_coding	sppA	signal peptide peptidase SppA, 36K type	987	999.8	28.6	-5.13	2.96029e+06	84612.4	-971.2	0	0	1124653	1126029	-	VAV67290.1
PPRCHA0_1807	protein_coding	maf_2	septum formation protein Maf	576	966.8	41.7	-4.54	1.67067e+06	72044.1	-925.1	0	0	1126165	1127112	+	VAV67291.1
PPRCHA0_1808	protein_coding		hypothetical protein	525	70.1	5.2	-3.74	110395	8260.62	-64.8	0	0	1127326	1127733	+	VAV67292.1
PPRCHA0_1809	protein_coding	rpmF	ribosomal protein L32	180	0	0	0	0	0	0	1	1	6673938	6674306	-	VAV72268.1
PPRCHA0_1810	protein_coding	plsX	fatty acid/phospholipid synthesis protein PlsX	798	437.7	42.2	-3.37	1.04797e+06	101122	-395.5	0	0	1127804	1130164	-	VAV67293.1
PPRCHA0_1811	protein_coding	fabD	[acyl-carrier-protein] S-malonyltransferase	936	0.3	1.7	2.28	977.2	4735.27	1.3	0.22	0.27971	5439034	5439507	+	VAV71107.1
PPRCHA0_1812	protein_coding	fabG	3-oxoacyl-[acyl-carrier-protein] reductase	738	0.3	3.7	3.87	556.1	8111.36	3.4	0.012	0.02007	4139823	4140998	-	VAV69964.1
PPRCHA0_1813	protein_coding	acpP	acyl carrier protein	234	0.2	6	4.96	134.6	4203.42	5.8	0.1	0.14066	4919008	4919613	-	VAV70623.1
PPRCHA0_1814	protein_coding	fabF_1	beta-ketoacyl-acyl-carrier-protein synthase II	1242	6.4	2.5	-1.33	23806.2	9476.67	-3.8	0.047	0.07052	4605272	4605589	+	VAV70393.1
PPRCHA0_1815	protein_coding	pabC	aminodeoxychorismate lyase	813	361.6	12.3	-4.88	881857	30046	-349.2	0	0	1130367	1131332	-	VAV67294.1
PPRCHA0_1816	protein_coding		hypothetical protein	1197	30.5	1.2	-4.71	109668	4203.42	-29.4	0	0	1131341	1131829	-	VAV67295.1
PPRCHA0_1817	protein_coding	tmk	dTMP kinase	630	10.8	11.6	0.11	20355.1	21905	0.8	0.94	0.97608	6610844	6611509	+	VAV72205.1
PPRCHA0_1818	protein_coding	holB	DNA polymerase III, delta' subunit	984	0.2	1.2	2.91	467.6	3525.35	1	0.12	0.16453	5051612	5052601	+	VAV70742.1
PPRCHA0_1819	protein_coding		hydrolase, TatD family	783	963.2	34.2	-4.81	2.26247e+06	80395.4	-928.9	0	0	1132051	1132356	+	VAV67296.1
PPRCHA0_1820	protein_coding		transcriptional regulator, TetR family	636	1228	35.4	-5.11	2.34298e+06	67635.2	-1192.5	0	0	1132353	1133927	+	VAV67297.1
PPRCHA0_1821	protein_coding	moaA_1	molybdenum cofactor biosynthesis protein A	966	125	32.7	-1.93	362123	94893.5	-92.2	0	0	1133928	1134254	+	VAV67298.1
PPRCHA0_1822	protein_coding		putative lipoprotein	600	855.4	63.3	-3.76	1539724	114002	-792.1	0	0	1134266	1134844	+	VAV67299.1
PPRCHA0_1823	protein_coding		hypothetical protein	561	433.1	30.4	-3.83	728935	51123.8	-402.7	0	0	1134841	1135830	+	VAV67300.1
PPRCHA0_1824	protein_coding		transcriptional regulator, GntR family/UbiC transcription regulator-associated domain protein	711	235.8	8.5	-4.8	503014	18094.9	-227.3	0	0	1135999	1136406	+	VAV67301.1
PPRCHA0_1825	protein_coding		ADP-ribosylglycohydrolase family protein	996	47.2	1.2	-5.33	140895	3498.86	-46	0	0	1136411	1137178	+	VAV67302.1
PPRCHA0_1826	protein_coding		permease, cytosine/purine, uracil, thiamine, allantoin family	1464	27.8	507.7	4.19	122130	2.22969e+06	479.9	0.02	0.03214	4315912	4316103	+	VAV70115.1
PPRCHA0_1827	protein_coding		carbohydrate kinase, PfkB family	918	71.1	3.2	-4.45	195877	8938.69	-67.9	0	0	1137222	1139462	+	VAV67303.1
PPRCHA0_1828	protein_coding		hypothetical protein	378	18.8	0.6	-4.97	21277.8	681.13	-18.2	0.03	0.04674	4429309	4429566	+	VAV70236.1
PPRCHA0_1829	protein_coding		putative secreted protein	324	0	1	0.98	0	947.05	1	1	1	6674337	6675059	-	VAV72269.1
PPRCHA0_1830	protein_coding		transporter, major facilitator family	1215	16.5	1	-4.03	60086.5	3671.56	-15.5	0	0	1139491	1140135	+	VAV67304.1
PPRCHA0_1831	protein_coding		acetyltransferase, GNAT family	477	19.1	0.7	-4.67	27308.5	1069.84	-18.3	0.0089	0.01524	4041383	4042138	-	VAV69886.1
PPRCHA0_1832	protein_coding		oxidoreductase, zinc-binding dehydrogenase family	1050	15.7	2.6	-2.61	49506.7	8114.42	-13.1	0.27	0.33301	5589404	5589913	+	VAV71249.1
PPRCHA0_1833	protein_coding		transcriptional regulator, AraC family	888	4.5	10.7	1.25	12021.5	28493.7	6.2	0.31	0.37504	5705005	5705562	-	VAV71363.1
PPRCHA0_1834	protein_coding		electron-transferring-flavoprotein dehydrogenase	1647	0.2	3.8	3.98	1187.3	18678.2	3.5	0.0016	0.00299	3699152	3699331	-	VAV69579.1
PPRCHA0_1835	protein_coding	etfB	electron transfer flavoprotein, beta subunit	747	0.6	5.7	3.25	1339.2	12733	5.1	0.0017	0.00317	3714055	3715008	+	VAV69593.1
PPRCHA0_1836	protein_coding	etfA	electron transfer flavoprotein, alpha subunit	927	0.2	2	3.65	444.5	5565.67	1.8	0.067	0.09778	4784478	4784945	+	VAV70507.1
PPRCHA0_1837	protein_coding		hypothetical protein	822	38.5	5.6	-2.78	94995	13796.8	-32.9	0	0	1140272	1141975	+	VAV67305.1
PPRCHA0_1838	protein_coding		putative lipoprotein	327	1279.6	33.9	-5.24	1255239	33269.7	-1245.6	0	0	1142274	1144709	+	VAV67306.1
PPRCHA0_1839	protein_coding		OmpA family protein	810	1016.6	23.5	-5.43	2.47039e+06	57183.6	-993.1	0	0	1144709	1145758	+	VAV67307.1
PPRCHA0_1840	protein_coding		transcriptional regulator, GntR family/aminotransferase, classes I and II	1437	36.7	1.3	-4.8	158151	5685.39	-35.4	0	0	1145755	1146582	-	VAV67308.1
PPRCHA0_1841	protein_coding		hypothetical protein	519	197.6	6	-5.04	307670	9327.4	-191.6	0	0	1146635	1147909	-	VAV67309.1
PPRCHA0_1842	protein_coding		hypothetical protein	252	31.6	2.5	-3.65	23854.4	1897.17	-29	0.0045	0.008	3880629	3880766	-	VAV69757.1
PPRCHA0_1843	protein_coding		lipid-binding start domain protein	606	925.6	47.1	-4.3	1.68274e+06	85662.6	-878.5	0	0	1148406	1149281	-	VAV67310.1
PPRCHA0_1844	protein_coding		hypothetical protein	231	16.6	2.3	-2.82	11524.5	1628.18	-14.3	0.26	0.32315	5557907	5558683	-	VAV71219.1
PPRCHA0_1845	protein_coding		hypothetical protein	339	46.4	2.5	-4.2	47235.7	2575.24	-43.9	0.004	0.00714	3867427	3868059	-	VAV69739.1
PPRCHA0_1846	protein_coding		hypothetical protein	1407	51.9	2.2	-4.53	219134	9482.78	-49.7	0	0	1149436	1150383	+	VAV67311.1
PPRCHA0_1847	protein_coding		hypothetical protein	948	1.2	1	-0.24	3359.9	2841.16	-0.2	0.93	0.96848	6594526	6594855	-	VAV72191.1
PPRCHA0_1848	protein_coding		transglutaminase-like protein	771	15.1	7.8	-0.96	35000.6	18003.2	-7.3	0.23	0.2911	5467406	5469178	+	VAV71135.1
PPRCHA0_1849	protein_coding		hypothetical protein	804	58.3	2	-4.86	140713	4858.06	-56.3	0	0	1150473	1151447	-	VAV67312.1
PPRCHA0_1850	protein_coding		hypothetical protein	447	8.2	0.5	-4.01	10941.5	681.13	-7.7	0.0014	0.00263	3673679	3674038	+	VAV69557.1
PPRCHA0_1851	protein_coding		putative membrane protein	93	0	0	0	0	0	0	1	1	6675332	6676195	+	VAV72270.1
PPRCHA0_1852	protein_coding		acetyl-CoA C-acetyltransferase	1203	2.9	5.6	0.96	10397	20227.5	2.7	0.63	0.68914	6301472	6302101	+	VAV71911.1
PPRCHA0_1853	protein_coding		putative 3-hydroxyacyl-CoA dehydrogenase	2142	27.1	720.7	4.73	174183	4.63109e+06	693.6	0.014	0.02306	4199152	4210251	-	VAV70011.1
PPRCHA0_1854	protein_coding		glutamine amidotransferase, class I	720	135.1	7.6	-4.16	291823	16375	-127.5	0	0	1151654	1152622	-	VAV67313.1
PPRCHA0_1855	protein_coding	corA	putative magnesium and cobalt transport protein CorA	969	61.9	2.7	-4.52	179805	7845.43	-59.2	0	0	1152897	1154408	+	VAV67314.1
PPRCHA0_1856	protein_coding		1-acylglycerol-3-phosphate O-acyltransferase domain protein	720	1709.8	204.7	-3.06	3.69317e+06	442111	-1505.1	0.0001	0.00021	3222009	3223064	-	VAV69195.1
PPRCHA0_1857	protein_coding		enoyl-CoA hydratase/isomerase family protein	687	158.6	11.9	-3.74	326894	24506.8	-146.7	0	0	1154420	1156627	+	VAV67315.1
PPRCHA0_1858	protein_coding		hypothetical protein	267	0.2	1.7	3.34	134.6	1362.25	1.5	0.52	0.58518	6106318	6107247	-	VAV71741.1
PPRCHA0_1859	protein_coding		putative lipoprotein	438	11.5	11.5	0	15131.4	15152.9	0	1	1	6676206	6676826	+	VAV72271.1
PPRCHA0_1860	protein_coding		putative secreted protein	363	91.7	2.4	-5.28	99844	2575.24	-89.3	0	0	1156617	1156817	+	VAV67316.1
PPRCHA0_1861	protein_coding		hypothetical protein	177	46.8	5.4	-3.13	24872.4	2841.16	-41.5	0.0075	0.01295	4009712	4010809	+	VAV69857.1
PPRCHA0_1862	protein_coding		HAD hydrolase, family IA, variant 3	693	36.8	12	-1.62	76488.8	24892.4	-24.8	0.041	0.06211	4560464	4560973	-	VAV70346.1
PPRCHA0_1863	protein_coding		oxidoreductase, short chain dehydrogenase/reductase family	744	5.2	0.7	-2.84	11679.7	1628.18	-4.5	0.14	0.18862	5151486	5152829	-	VAV70836.1
PPRCHA0_1864	protein_coding		transcriptional regulator, LysR family	921	0.2	0.8	1.68	673.2	2163.1	0.5	0.26	0.32315	5558683	5559456	-	VAV71220.1
PPRCHA0_1865	protein_coding		Asp/Glu/hydantoin racemase	726	157	14.2	-3.47	341882	30925.9	-142.8	0.0044	0.00782	3878093	3878734	+	VAV69754.1
PPRCHA0_1866	protein_coding		permease, cytosine/purine, uracil, thiamine, allantoin family	1539	24.6	4.9	-2.34	113653	22466.5	-19.8	0	0	1156828	1157688	+	VAV67317.1
PPRCHA0_1867	protein_coding		adenylylsulfate reductase, thioredoxin dependent	732	858.4	43.1	-4.32	1.88505e+06	94560.3	-815.3	0	0	1157874	1158938	-	VAV67318.1
PPRCHA0_1868	protein_coding	thrH	phosphoserine phosphatase/homoserine phosphotransferase bifunctional protein	615	89.5	11	-3.03	165088	20261.1	-78.5	0.01	0.01696	4071090	4072391	-	VAV69911.1
PPRCHA0_1869	protein_coding	pabB	aminodeoxychorismate synthase, component I	1359	162.4	3.7	-5.45	661933	15112.1	-158.7	0	0	1159164	1160192	-	VAV67319.1
PPRCHA0_1870	protein_coding		alpha-L-glutamate ligase-related protein	984	1215.5	264.8	-2.2	3.5882e+06	781568	-950.8	0	0	1160369	1161193	-	VAV67320.1
PPRCHA0_1871	protein_coding		putative membrane protein	1530	1466	675.6	-1.12	6.72908e+06	3.101e+06	-790.4	0.0027	0.00493	3798447	3798959	+	VAV69665.1
PPRCHA0_1872	protein_coding		hypothetical protein	534	306.1	29.9	-3.35	490295	47949.5	-276.1	0	0	1161230	1161694	-	VAV67321.1
PPRCHA0_1873	protein_coding		transcriptional regulator, GntR family	720	718.2	16.6	-5.44	1.55142e+06	35852.6	-701.7	0	0	1163194	1163469	-	VAV67322.1
PPRCHA0_1874	protein_coding	prpB	methylisocitrate lyase	891	386.2	22.1	-4.13	1.03229e+06	59112.2	-364.1	0	0	1164071	1165522	-	VAV67323.1
PPRCHA0_1875	protein_coding	prpC	2-methylcitrate synthase	1125	85.6	13552.1	7.31	288935	4.57383e+07	13466.5	0	0	1165715	1166383	-	VAV67324.1
PPRCHA0_1876	protein_coding	acnD	2-methylisocitrate dehydratase, Fe/S-dependent	2592	163.5	9.5	-4.11	1271182	73518.4	-154	0	0	1166399	1167574	-	VAV67325.1
PPRCHA0_1877	protein_coding	prpF	putative AcnD-accessory protein PrpF	1188	34.4	3.3	-3.4	122719	11636.7	-31.2	0	0	1167586	1169151	-	VAV67326.1
PPRCHA0_1878	protein_coding	prpD	2-methylcitrate dehydratase	1482	16.7	3.2	-2.39	74298.5	14211.9	-13.5	0.0004	0.00079	3441764	3442525	-	VAV69367.1
PPRCHA0_1879	protein_coding		integral membrane protein, DUF6 family	951	33.6	1.5	-4.51	95966.2	4206.47	-32.2	0.032	0.04945	4463322	4464851	-	VAV70266.1
PPRCHA0_1880	protein_coding		transcriptional regulator, GntR family/aminotransferase, classes I and II family protein	1389	44.3	1.8	-4.66	184619	7313.57	-42.5	0	0	1169339	1170454	-	VAV67327.1
PPRCHA0_1881	protein_coding		hypothetical protein	816	71.4	6.3	-3.5	174670	15424.9	-65.1	0	0	1170463	1171923	-	VAV67328.1
PPRCHA0_1882	protein_coding	ppsA	pyruvate, water dikinase	2373	1404.2	48.3	-4.86	9.99615e+06	343747	-1355.9	0	0	1171935	1173524	-	VAV67329.1
PPRCHA0_1883	protein_coding		hypothetical protein	987	487.7	63	-2.95	1.44419e+06	186558	-424.7	0	0	1173551	1175173	-	VAV67330.1
PPRCHA0_1884	protein_coding	rraA	putative regulator of ribonuclease activity A	489	388.1	9.3	-5.38	569354	13650.5	-378.8	0	0	1175170	1176675	-	VAV67331.1
PPRCHA0_1885	protein_coding		Mg2+ transporter protein, CorA family	993	825.1	27.3	-4.92	2.45804e+06	81426	-797.8	0	0	1176685	1177854	-	VAV67332.1
PPRCHA0_1886	protein_coding		hypothetical protein	243	1538.7	41.2	-5.22	1.12173e+06	30013.9	-1497.6	0	0	1177890	1179371	-	VAV67333.1
PPRCHA0_1887	protein_coding		conserved TM helix-containing protein	822	1025.3	45.4	-4.5	2.52844e+06	111956	-979.9	0	0	1179514	1180830	-	VAV67334.1
PPRCHA0_1888	protein_coding		RNA polymerase sigma factor SigX	384	1.9	15.3	3.01	2180.1	17588	13.4	0.011	0.0185	4106116	4106544	-	VAV69938.1
PPRCHA0_1889	protein_coding	oprF	outer membrane porin OprF	975	30	4.9	-2.63	87660.5	14208.9	-25.1	0	0	1181644	1182423	-	VAV67335.1
PPRCHA0_1890	protein_coding	cobA1	Uroporphyrinogen-III C-methyltransferase	750	14.5	4	-1.85	32708.5	9058.41	-10.5	0.41	0.48059	5881201	5881890	-	VAV71526.1
PPRCHA0_1891	protein_coding		nitrate reductase NasA	2715	48.5	0.8	-5.99	394994	6220.31	-47.7	0	0	1182635	1183759	+	VAV67336.1
PPRCHA0_1892	protein_coding		assimilatory nitrite reductase small subunit	315	0.1	0.6	1.99	134.6	534.92	0.4	1	1	6676995	6677258	+	VAV72272.1
PPRCHA0_1893	protein_coding	nasD	Nitrite reductase [NAD(P)H]	2451	12.2	2.1	-2.53	89346.1	15421.9	-10.1	0.0009	0.00173	3572021	3573079	+	VAV69483.1
PPRCHA0_1894	protein_coding		serine/threonine-protein kinase PK-1	1668	47.6	4187.5	6.46	238032	2.09542e+07	4139.9	0	0	1184106	1185500	+	VAV67337.1
PPRCHA0_1895	protein_coding	nasA	Nitrate transporter	1209	69	0.9	-6.21	250125	3376.08	-68	0	0	1185560	1188622	-	VAV67338.1
PPRCHA0_1896	protein_coding		putative response regulator protein	573	73.1	8.5	-3.11	125714	14540	-64.7	0	0	1188619	1189770	-	VAV67339.1
PPRCHA0_1897	protein_coding		nitrate transport protein NrtA	1209	107.2	1.6	-6.06	388799	5831.6	-105.6	0	0	1189801	1190214	-	VAV67340.1
PPRCHA0_1898	protein_coding	pyrD	dihydroorotate oxidase	1017	5	4.1	-0.27	15244.9	12616.4	-0.9	0.7	0.75668	6367950	6369287	+	VAV71975.1
PPRCHA0_1899	protein_coding	rlmL	ribosomal RNA large subunit methyltransferase L	2262	662.2	14.5	-5.51	4.49376e+06	98273	-647.7	0	0	1190261	1191187	+	VAV67341.1
PPRCHA0_1900	protein_coding		putative CHASE domain/sensory box-containing nucleotide cyclase	2397	89.3	4.4	-4.34	642226	31773.5	-84.9	0	0	1191166	1192272	-	VAV67342.1
PPRCHA0_1901	protein_coding	dacB	D-alanyl-D-alanine carboxypeptidase/D-alanyl-D-alanine-endopeptidase	1458	1098.4	23.8	-5.53	4.80439e+06	103996	-1074.6	0	0	1192269	1193972	-	VAV67343.1
PPRCHA0_1902	protein_coding		hypothetical protein	342	1446.2	48.2	-4.91	1.48376e+06	49431.4	-1398	0	0	1194053	1194652	-	VAV67344.1
PPRCHA0_1903	protein_coding		benzoate transporter family protein	1188	15.6	6.3	-1.3	55691.7	22586.2	-9.3	0.091	0.13008	4895072	4895863	+	VAV70595.1
PPRCHA0_1904	protein_coding		transcriptional regulator, GntR family	762	597.9	9.8	-5.93	1.36669e+06	22469.5	-588	0	0	1194719	1195726	-	VAV67345.1
PPRCHA0_1905	protein_coding		transcriptional regulator, LysR family	948	97.9	1130.3	3.53	278532	3.21457e+06	1032.4	0.21	0.26895	5405029	5405625	+	VAV71074.1
PPRCHA0_1906	protein_coding		hypothetical protein	831	2	1.1	-0.81	4972.6	2841.16	-0.9	0.84	0.89046	6487216	6488601	+	VAV72091.1
PPRCHA0_1907	protein_coding	guaD	guanine deaminase	1302	33.2	109.7	1.73	129494	428559	76.6	0.075	0.10855	4833696	4833980	+	VAV70543.1
PPRCHA0_1908	protein_coding	xdhC	xanthine dehydrogenase accessory protein XdhC	840	21.2	0	-4.47	53392.5	0	-21.2	0.0001	0.00021	3223360	3224769	-	VAV69196.1
PPRCHA0_1909	protein_coding	xdhB	xanthine dehydrogenase, molybdopterin binding subunit	2397	6.9	2.6	-1.39	49823.4	18947.2	-4.3	0.13	0.17658	5112675	5115428	+	VAV70799.1
PPRCHA0_1910	protein_coding	xdhA	xanthine dehydrogenase, small subunit	1452	15.9	7.2	-1.15	69326.1	31203.5	-8.8	0.12	0.16453	5052642	5053295	+	VAV70743.1
PPRCHA0_1911	protein_coding		transcriptional regulator, GntR family	657	687.7	22.7	-4.92	1.35555e+06	44773.9	-665	0	0	1195768	1196508	-	VAV67346.1
PPRCHA0_1912	protein_coding	smc	chromosome segregation protein SMC	3486	344.4	13.5	-4.67	3.60149e+06	141273	-330.9	0	0	1196610	1196834	-	VAV67347.1
PPRCHA0_1913	protein_coding	zipA	cell division protein ZipA	852	5.2	1.1	-2.22	13212.7	2844.22	-4.1	0.27	0.33301	5589954	5590472	+	VAV71250.1
PPRCHA0_1914	protein_coding	ligA1	DNA ligase (NAD+)	2364	4.9	2.9	-0.75	34816.5	20631	-2	0.25	0.31268	5529903	5531480	-	VAV71190.1
PPRCHA0_1915	protein_coding		hypothetical protein	1164	14	1.4	-3.29	49002.6	5004.26	-12.6	0.053	0.07886	4649956	4651128	+	VAV70425.1
PPRCHA0_1916	protein_coding		hypothetical protein	501	393	20.1	-4.29	590644	30209	-372.9	0	0	1197287	1197760	+	VAV67348.1
PPRCHA0_1917	protein_coding		transcriptional regulator, LysR family	864	44.5	8.9	-2.32	115265	23099.2	-35.6	0	0	1197757	1197999	+	VAV67349.1
PPRCHA0_1918	protein_coding		putative membrane protein	927	48.7	424.6	3.13	135358	1.18091e+06	376	0.19	0.24668	5337549	5338607	-	VAV71011.1
PPRCHA0_1919	protein_coding		hypothetical protein	891	39.3	4.9	-3	104967	13151.3	-34.3	0	0	1198001	1198453	+	VAV67350.1
PPRCHA0_1920	protein_coding		glyoxalase family protein	369	146.4	4.5	-5.02	162022	5004.26	-141.8	0	0	1198672	1199448	+	VAV67351.1
PPRCHA0_1921	protein_coding		DNA-binding protein	312	4.9	3.8	-0.39	4624.1	3522.29	-1.2	0.95	0.9843	6625269	6625601	-	VAV72219.1
PPRCHA0_1922	protein_coding	aer_1	aerotaxis receptor Aer	1563	168.3	2.1	-6.32	789247	9891.86	-166.2	0	0	1199543	1200172	-	VAV67352.1
PPRCHA0_1923	protein_coding		diguanylate cyclase (GGDEF) domain protein	1716	60.8	8.8	-2.79	312924	45095.9	-52	0	0	1200246	1201385	-	VAV67353.1
PPRCHA0_1924	protein_coding		hypothetical protein	768	14.1	2.5	-2.52	32587.3	5682.33	-11.7	0.0028	0.0051	3801173	3802336	+	VAV69668.1
PPRCHA0_1925	protein_coding	dnaX	DNA polymerase III, gamma and tau subunit	2076	137	3.7	-5.22	853139	22858.2	-133.3	0	0	1201419	1202372	-	VAV67354.1
PPRCHA0_1926	protein_coding		TIGR00103 family protein	336	581.3	3.1	-7.56	585941	3110.15	-578.2	0	0	1202513	1204009	-	VAV67355.1
PPRCHA0_1927	protein_coding		oxidoreductase, zinc-binding dehydrogenase family	1044	36.5	2.5	-3.86	114191	7845.43	-34	0	0	1204107	1204763	-	VAV67356.1
PPRCHA0_1928	protein_coding	recR	recombination protein RecR	600	301.8	1.2	-7.97	543241	2163.1	-300.6	0	0	1205240	1206268	+	VAV67357.1
PPRCHA0_1929	protein_coding		acyl-CoA dehydrogenase	1146	32.8	1.4	-4.5	112847	4983.9	-31.4	0	0	1206334	1207515	+	VAV67358.1
PPRCHA0_1930	protein_coding	apt	adenine phosphoribosyltransferase	546	185.9	5.7	-5.02	304527	9353.89	-180.2	0	0	1207526	1208623	+	VAV67359.1
PPRCHA0_1931	protein_coding	anr	transcriptional regulator Anr	732	113.8	2.2	-5.72	249993	4738.33	-111.7	0	0	1208634	1209398	+	VAV67360.1
PPRCHA0_1932	protein_coding		hypothetical protein	477	1.4	202.6	7.16	2025.4	289903	201.2	0	0	1209464	1209946	-	VAV67361.1
PPRCHA0_1933	protein_coding	hemN	coproporphyrinogen dehydrogenase	1380	30.8	6.3	-2.3	127654	25985.7	-24.6	0.0092	0.01571	4050346	4051764	+	VAV69894.1
PPRCHA0_1934	protein_coding		putative membrane protein	681	367.7	15.9	-4.53	751294	32531	-351.8	0	0	1209943	1210254	-	VAV67362.1
PPRCHA0_1935	protein_coding	ccoS	cytochrome oxidase maturation protein, cbb3-type	228	235.8	53	-2.15	161274	36257.1	-182.8	0.039	0.05936	4542711	4544582	-	VAV70332.1
PPRCHA0_1936	protein_coding		copper-exporting ATPase	2448	233.4	14.2	-4.04	1714425	104507	-219.2	0	0	1210420	1211079	+	VAV67363.1
PPRCHA0_1937	protein_coding		hypothetical protein	534	331.9	29.5	-3.49	531741	47234	-302.4	0	0	1211093	1212385	+	VAV67364.1
PPRCHA0_1938	protein_coding	ccoG_1	cytochrome c oxidase accessory protein CcoG	1413	593.3	32.1	-4.21	2.51479e+06	136213	-561.1	0	0	1212485	1212955	+	VAV67365.1
PPRCHA0_1939	protein_coding	ccoP_1	cytochrome c oxidase, cbb3-type, subunit III	975	1039.3	92.2	-3.49	3.03992e+06	269737	-947.1	0	0	1213010	1213330	+	VAV67366.1
PPRCHA0_1940	protein_coding	ccoQ_1	cytochrome c oxidase, cbb3-type, CcoQ subunit	171	932.5	0	-9.87	478397	0	-932.5	0	0	1213418	1214353	+	VAV67367.1
PPRCHA0_1941	protein_coding	ccoO_1	cytochrome c oxidase, cbb3-type, subunit II	606	989.9	25.4	-5.28	1.79957e+06	46243.7	-964.4	0	0	1214433	1214786	-	VAV67368.1
PPRCHA0_1942	protein_coding	ccoN_1	cytochrome c oxidase, cbb3-type, subunit I	1440	1119.2	130.1	-3.1	4.83513e+06	561966	-989.2	0	0	1214786	1215790	-	VAV67369.1
PPRCHA0_1943	protein_coding	ccoP_2	cytochrome c oxidase, cbb3-type, subunit III	939	83	3.6	-4.52	233789	10157.8	-79.4	0	0	1216185	1216466	+	VAV67370.1
PPRCHA0_1944	protein_coding	ccoQ_2	cytochrome c oxidase, cbb3-type, CcoQ subunit	228	0.2	2.3	3.58	134.6	1604.75	2.1	1	1	6677316	6679421	+	VAV72273.1
PPRCHA0_1945	protein_coding	ccoO_2	cytochrome c oxidase, cbb3-type, subunit II	606	322.9	13.5	-4.58	586967	24603.1	-309.3	0	0	1216561	1217586	-	VAV67371.1
PPRCHA0_1946	protein_coding	ccoN_2	cytochrome c oxidase, cbb3-type, subunit I	1422	448.9	56.4	-2.99	1915131	240434	-392.6	0	0	1217792	1220638	-	VAV67372.1
PPRCHA0_1947	protein_coding		hypothetical protein	693	102.3	3.7	-4.78	212655	7725.71	-98.6	0	0	1220758	1221246	-	VAV67373.1
PPRCHA0_1948	protein_coding	aer_2	aerotaxis receptor Aer	1563	2157.5	1238.9	-0.8	1.01163e+07	5.80936e+06	-918.5	0.14	0.18862	5153047	5153991	+	VAV70837.1
PPRCHA0_1949	protein_coding	algA3	Alginate biosynthesis protein AlgA	1338	2398.2	451413	7.56	9.62628e+06	1.81197e+09	449015	0	0	1221254	1221682	-	VAV67374.1
PPRCHA0_1950	protein_coding		hypothetical protein	1113	2939.8	464286	7.3	9.8159e+06	1.55025e+09	461346	0	0	1221743	1223233	-	VAV67375.1
PPRCHA0_1951	protein_coding		hypothetical protein	741	2929.9	483688	7.37	6.51325e+06	1.07524e+09	480758	0	0	1223540	1224658	+	VAV67376.1
PPRCHA0_1952	protein_coding	fcl	GDP-L-fucose synthase Fcl	891	1006.1	159200	7.31	2.68935e+06	4.25541e+08	158194	0	0	1224651	1225712	+	VAV67377.1
PPRCHA0_1953	protein_coding	gmd	GDP-mannose 4,6-dehydratase	1083	4121.8	724389	7.46	1.33918e+07	2.35354e+09	720268	0	0	1225881	1227680	+	VAV67378.1
PPRCHA0_1954	protein_coding		hypothetical protein	1008	2	359.9	7.5	6016.7	1.08842e+06	357.9	0	0	1227686	1228540	+	VAV67379.1
PPRCHA0_1955	protein_coding		ABC transporter protein AbcA	1341	1.4	73.8	5.73	5611.4	296991	72.4	0	0	1228820	1229446	+	VAV67380.1
PPRCHA0_1956	protein_coding		sugar ABC transporter permease	828	0.5	122.3	7.83	1339.2	303688	121.7	0	0	1229439	1230341	+	VAV67381.1
PPRCHA0_1957	protein_coding		hypothetical protein	1941	1281.6	199643	7.28	7.46301e+06	1.16252e+09	198362	0	0	1230460	1231149	+	VAV67382.1
PPRCHA0_1958	protein_coding		putative GDP-L-fucose synthase 2	912	1877	286375	7.25	5.13557e+06	7.83523e+08	284498	0	0	1231199	1231945	+	VAV67383.1
PPRCHA0_1959	protein_coding		putative peptidoglycan O-acetyltransferase YrhL	1878	123.9	19.7	-2.66	698309	110746	-104.3	0	0	1232012	1233406	-	VAV67384.1
PPRCHA0_1960	protein_coding		hypothetical protein	123	0.4	4.4	3.53	140.5	1628.18	4	0.47	0.53939	6006743	6007639	+	VAV71644.1
PPRCHA0_1961	protein_coding		transposase	729	17.7	4.1	-2.12	38635	8915.26	-13.6	0.033	0.05087	4483575	4483907	-	VAV70279.1
PPRCHA0_1962	protein_coding		hypothetical protein	2427	848.9	146814	7.43	6.18093e+06	1.06896e+09	145966	0	0	1233760	1237656	+	VAV67385.1
PPRCHA0_1963	protein_coding		putative membrane protein	387	1381.2	18596.8	3.75	1.60362e+06	2.15909e+07	17215.5	0	0	1237662	1237973	+	VAV67386.1
PPRCHA0_1964	protein_coding	ykcC	putative glycosyltransferase YkcC	975	1809.2	318613	7.46	5.29187e+06	9.31942e+08	316804	0	0	1238097	1239803	-	VAV67387.1
PPRCHA0_1965	protein_coding	galE	UDP-glucose 4-epimerase	978	3854.3	710198	7.53	1.13086e+07	2.08372e+09	706344	0	0	1239826	1242348	-	VAV67388.1
PPRCHA0_1966	protein_coding		CAAX amino terminal protease family protein	786	955.1	22.2	-5.43	2.25213e+06	52363.1	-932.9	0	0	1242375	1243397	-	VAV67389.1
PPRCHA0_1967	protein_coding	acnA	aconitate hydratase 1	2739	46.6	8	-2.54	382831	66010.6	-38.6	0.0004	0.00079	3442590	3443300	-	VAV69368.1
PPRCHA0_1968	protein_coding		hypothetical protein	1071	420.4	44	-3.26	1.35081e+06	141247	-376.5	0	0	1243378	1244484	-	VAV67390.1
PPRCHA0_1969	protein_coding	tusA	sulfurtransferase TusA	249	185.1	1.8	-6.67	138278	1362.25	-183.3	0.003	0.00545	3816384	3817241	+	VAV69681.1
PPRCHA0_1970	protein_coding	pmpM	multidrug resistance protein PmpM	1407	977.8	31.9	-4.94	4.12742e+06	134503	-946	0	0	1244512	1245243	-	VAV67391.1
PPRCHA0_1971	protein_coding	pdxB	4-phosphoerythronate dehydrogenase	1140	1	0.4	-1.27	3586.3	1481.97	-0.6	0.16	0.21167	5239625	5240836	+	VAV70920.1
PPRCHA0_1972	protein_coding		hypothetical protein	177	77.7	17.1	-2.19	41236.9	9058.41	-60.6	0.037	0.05654	4521557	4522666	+	VAV70315.1
PPRCHA0_1973	protein_coding		ABC transporter, permease/ATP-binding protein	1752	18.9	3.2	-2.54	99098.5	17053.1	-15.6	0	0	1245519	1246022	-	VAV67392.1
PPRCHA0_1974	protein_coding		putative soluble lytic transglycosylase	1926	325.9	13.9	-4.56	1.88292e+06	80063.8	-312	0	0	1246071	1246622	-	VAV67393.1
PPRCHA0_1975	protein_coding	uup	ATP-binding cassette ATPase, Uup	1917	1185.2	241.5	-2.29	6816014	1.38907e+06	-943.7	0	0	1246770	1247369	+	VAV67394.1
PPRCHA0_1976	protein_coding		universal stress protein family protein	435	99.6	2.4	-5.38	129936	3110.15	-97.2	0	0	1247426	1247950	+	VAV67395.1
PPRCHA0_1977	protein_coding		hypothetical protein	321	0.3	7.4	4.59	298.2	7164.3	7.1	0.023	0.03662	4346096	4346245	-	VAV70149.1
PPRCHA0_1978	protein_coding		hypothetical protein	192	0.5	0	-0.57	281	0	-0.5	0.45	0.52013	5958332	5958622	+	VAV71598.1
PPRCHA0_1979	protein_coding	fadB	fatty oxidation complex, alpha subunit	2145	167.4	16	-3.39	1.07738e+06	103050	-151.4	0	0	1247947	1248162	+	VAV67396.1
PPRCHA0_1980	protein_coding	fadA	acetyl-CoA C-acyltransferase FadA	1173	368.8	29.3	-3.66	1.29791e+06	102954	-339.6	0	0	1248295	1248762	+	VAV67397.1
PPRCHA0_1981	protein_coding		hypothetical protein	234	975.6	38.2	-4.68	684880	26792.8	-937.4	0	0	1248856	1250037	+	VAV67398.1
PPRCHA0_1982	protein_coding	topA_1	DNA topoisomerase I	2610	0.3	1.3	2.22	2195.1	10254.1	1	0.022	0.03516	4338204	4338911	+	VAV70139.1
PPRCHA0_1983	protein_coding	pasA	PasA protein	522	142.6	5.2	-4.78	223342	8114.42	-137.4	0	0	1250115	1251431	-	VAV67399.1
PPRCHA0_1984	protein_coding		hypothetical protein	1032	43.6	2.2	-4.32	135084	6755.22	-41.4	0	0	1251722	1252951	-	VAV67400.1
PPRCHA0_1985	protein_coding		hypothetical protein	1014	27.8	3.3	-3.06	84657.1	10154.7	-24.5	0	0	1252961	1253773	-	VAV67401.1
PPRCHA0_1986	protein_coding		LemA family protein	555	141	1.3	-6.78	234709	2139.67	-139.7	0	0	1253983	1255359	+	VAV67402.1
PPRCHA0_1987	protein_coding		hypothetical protein	231	1807.5	122.7	-3.88	1.2526e+06	85026.2	-1684.8	0	0	1255611	1255862	+	VAV67403.1
PPRCHA0_1988	protein_coding	sulA	cell division inhibitor SulA	471	731.6	40.8	-4.16	1.03377e+06	57689	-690.8	0	0	1255868	1256404	+	VAV67404.1
PPRCHA0_1989	protein_coding	lexA	LexA repressor	603	46.3	3.7	-3.63	83789.3	6778.65	-42.6	0.0004	0.00079	3443297	3444022	-	VAV69369.1
PPRCHA0_1990	protein_coding	psrA	transcriptional regulator PsrA	705	469.5	23.3	-4.33	992947	49346.9	-446.1	0	0	1256407	1257159	+	VAV67405.1
PPRCHA0_1991	protein_coding	nagZ	beta-L-N-acetylhexosaminidase	1008	103.8	13.5	-2.95	313982	40721	-90.4	0	0	1257205	1257555	+	VAV67406.1
PPRCHA0_1992	protein_coding		SNF2 family domain/helicase domain protein	2688	119.6	3.2	-5.21	964134	26126.8	-116.3	0	0	1257614	1259740	-	VAV67407.1
PPRCHA0_1993	protein_coding		hypothetical protein	564	541.7	1.7	-8.33	916591	2844.22	-540	0	0	1260066	1260479	+	VAV67408.1
PPRCHA0_1994	protein_coding	mfd	transcription-repair coupling factor	3447	350.4	2.1	-7.41	3.62376e+06	21358.9	-348.4	0	0	1260549	1262351	-	VAV67409.1
PPRCHA0_1995	protein_coding	gap_1	glyceraldehyde-3-phosphate dehydrogenase, type I	1620	39.9	11.7	-1.77	193926	56706.6	-28.2	0.11	0.15273	5002362	5002880	-	VAV70694.1
PPRCHA0_1996	protein_coding	citA	putative MFS transporter, citrate:H+ symporter CitA	1296	2.8	1.8	-0.62	10761.5	7021.15	-1	0.69	0.74705	6352897	6353292	+	VAV71964.1
PPRCHA0_1997	protein_coding		ApbE family protein	1020	35.5	3.3	-3.44	108486	10008.5	-32.2	0	0	1262459	1263355	+	VAV67410.1
PPRCHA0_1998	protein_coding	sthA	soluble pyridine nucleotide transhydrogenase	1392	54.5	7.8	-2.8	227527	32714.4	-46.7	0	0	1263505	1264236	+	VAV67411.1
[truncated: 4,143 more rows]

## Sheet: Control vs MOI10
Dataset 1 : TnSeq results, comparison between MOI10 and control
Gene_ID	Gene_type	Name	Desc	Sites	Mean.Ctrl	Mean.Exp	log2FC	Sum.Ctrl	Sum.Exp	Delta.Mean	p.value	Adj..p.value	Start	End	Strand	Protein_ID
PPRCHA0_4940	protein_coding		transcriptional regulator, LysR family	933	3.2	1075.6	8.39	8989.9	3.01051e+06	1072.4	0	0	2850814	2852436	-	VAV68880.1
PPRCHA0_1239	protein_coding		hypothetical protein	345	22.1	5827.9	8.04	22921.4	6.03184e+06	5805.7	0	0	938002	938469	+	VAV67118.1
PPRCHA0_5962	protein_coding	algC	phosphomannomutase/phosphoglucomutase	1395	797.8	198506	7.96	3.33879e+06	8.30746e+08	197708	0	0	3681500	3682705	+	VAV69564.1
PPRCHA0_3031	protein_coding		hypothetical protein	1623	0.4	104.1	7.92	2093.6	506732	103.6	0	0	1851398	1852687	+	VAV67951.1
PPRCHA0_3387	protein_coding		hypothetical protein	408	0.5	108.4	7.77	608.1	132660	107.9	0.18	0.22791	5475016	5476362	-	VAV71143.1
PPRCHA0_2235	protein_coding		amino acid ABC transporter, permease protein, 3-TM region, His/Glu/Gln/Arg/opine family	717	48.9	10592.6	7.76	105251	2.27846e+07	10543.6	0	0	1566154	1568715	-	VAV67695.1
PPRCHA0_3406	protein_coding	galU	UTP-glucose-1-phosphate uridylyltransferase	837	837	173215	7.69	2.1018e+06	4.34943e+08	172378	0	0	1991143	1991550	-	VAV68086.1
PPRCHA0_2190	protein_coding		transcriptional regulator, TetR family	594	45.8	8427.4	7.52	81599.8	1.50177e+07	8381.6	0.0001	0.00018	3865605	3866420	-	VAV69737.1
PPRCHA0_0152	protein_coding		putative membrane protein	1608	143.1	25533.7	7.48	690157	1.23175e+08	25390.6	0	0	137419	138111	+	VAV66433.1
PPRCHA0_1954	protein_coding		hypothetical protein	1008	2	350.7	7.46	6016.7	1.06047e+06	348.7	0	0	1427450	1428100	+	VAV67563.1
PPRCHA0_0528	protein_coding		glycosyltransferase, group 1 family	1149	255	43998	7.43	878873	1.51661e+08	43743	0	0	455123	456496	+	VAV66699.1
PPRCHA0_1965	protein_coding	galE	UDP-glucose 4-epimerase	978	3854.3	656849	7.41	1.13086e+07	1.9272e+09	652995	0	0	1435770	1437671	+	VAV67573.1
PPRCHA0_1964	protein_coding	ykcC	putative glycosyltransferase YkcC	975	1809.2	291654	7.33	5.29187e+06	8.53088e+08	289845	0	0	1434111	1435448	-	VAV67572.1
PPRCHA0_0529	protein_coding		glycosyltransferase, group 2 family	882	254.5	40132.4	7.3	673479	1.0619e+08	39877.9	0	0	456683	457693	+	VAV66700.1
PPRCHA0_1962	protein_coding		hypothetical protein	2427	848.9	133773	7.3	6.18093e+06	9.74002e+08	132924	0	0	1432727	1433437	-	VAV67570.1
PPRCHA0_0336	protein_coding		polyamine/opine/phosphonate ABC transporter, POPT family, permease protein	834	40.5	6345.9	7.29	101272	1.58774e+07	6305.4	0	0	307658	309520	+	VAV66568.1
PPRCHA0_1949	protein_coding	algA3	Alginate biosynthesis protein AlgA	1338	2398.2	369632	7.27	9.62628e+06	1.4837e+09	367234	0	0	1423238	1424356	-	VAV67558.1
PPRCHA0_1953	protein_coding	gmd	GDP-mannose 4,6-dehydratase	1083	4121.8	618218	7.23	1.33918e+07	2.00859e+09	614096	0	0	1426306	1427211	-	VAV67562.1
PPRCHA0_0669	protein_coding		Hypothetical protein	906	10.9	1620.4	7.22	29504.8	4.40432e+06	1609.6	0	0	554903	555853	-	VAV66790.1
PPRCHA0_4010	protein_coding		transporter, major facilitator family	1323	7.4	1087.7	7.2	29266.4	4.31705e+06	1080.3	0.0003	0.00051	4028267	4028998	-	VAV69874.1
PPRCHA0_1952	protein_coding	fcl	GDP-L-fucose synthase Fcl	891	1006.1	146677	7.19	2.68935e+06	3.92066e+08	145670	0	0	1425771	1426322	+	VAV67561.1
PPRCHA0_1951	protein_coding		hypothetical protein	741	2929.9	419785	7.16	6.51325e+06	9.33182e+08	416855	0	0	1424995	1425420	-	VAV67560.1
PPRCHA0_2837	protein_coding	pltO	putative multidrug efflux MFS outer membrane protein, PltO	1494	54.6	7806.5	7.16	244849	3.49888e+07	7751.9	0	0	1784520	1784708	-	VAV67885.1
PPRCHA0_2849	protein_coding		hypothetical protein	429	10.8	1533.2	7.15	13936.7	1.97327e+06	1522.4	0	0	1786425	1787315	+	VAV67888.1
PPRCHA0_4587	protein_coding		Mg2+ transporter protein, CorA family	1020	57.8	8148.9	7.14	176863	2.49357e+07	8091.1	0	0	2628138	2628791	-	VAV68657.1
PPRCHA0_1875	protein_coding	prpC	2-methylcitrate synthase	1125	85.6	11955.5	7.13	288935	4.03499e+07	11869.9	0	0	1372185	1373132	+	VAV67501.1
PPRCHA0_1957	protein_coding		hypothetical protein	1941	1281.6	179173	7.13	7.46301e+06	1.04332e+09	177891	0	0	1429586	1430365	+	VAV67566.1
PPRCHA0_4247	protein_coding		lipid kinase, YegS/Rv2252/BmrU family	897	71.2	9827.7	7.11	191703	2.64464e+07	9756.5	0	0	2354957	2355277	+	VAV68416.1
PPRCHA0_1950	protein_coding		hypothetical protein	1113	2939.8	401348	7.09	9.8159e+06	1.3401e+09	398408	0	0	1424800	1424994	+	VAV67559.1
PPRCHA0_1958	protein_coding		putative GDP-L-fucose synthase 2	912	1877	252744	7.07	5.13557e+06	6.91507e+08	250867	0	0	1430488	1431183	-	VAV67567.1
PPRCHA0_3045	protein_coding	fbpA3	iron(III) ABC transporter, periplasmic iron(III)-binding protein	1011	18.6	2480.8	7.06	56451.6	7.52412e+06	2462.1	0	0	1856559	1856855	+	VAV67957.1
PPRCHA0_1932	protein_coding		hypothetical protein	477	1.4	187.5	7.05	2025.4	268350	186.1	0.0012	0.00197	4234259	4235203	+	VAV70031.1
PPRCHA0_1499	protein_coding		acyl-CoA dehydrogenase domain protein	1131	85.4	11110.8	7.02	289695	3.76989e+07	11025.4	0.0001	0.00018	3858574	3858894	-	VAV69727.1
PPRCHA0_2833	protein_coding	pltI	putative membrane fusion protein	1011	51.7	6596.7	7	156717	2.00077e+07	6545	0	0	1783603	1784322	-	VAV67884.1
PPRCHA0_1956	protein_coding		sugar ABC transporter permease	828	0.5	68	6.98	1339.2	168901	67.5	0	0	1428540	1429466	-	VAV67565.1
PPRCHA0_0451	protein_coding	pilN	type IV pilus biogenesis protein PilN	564	8	993.3	6.95	13560.8	1.68068e+06	985.3	0.0002	0.00035	3935605	3938025	+	VAV69804.1
PPRCHA0_2343	protein_coding		PBS lyase HEAT-like repeat protein	1341	44.2	5396	6.93	177631	2.1708e+07	5351.8	0	0	1602916	1603446	+	VAV67729.1
PPRCHA0_2245	protein_coding	pedB	2-phenylethanol ABC efflux transporter, ATP-binding protein PedB	756	3.4	408.8	6.9	7787	927124	405.4	0.0012	0.00197	4235271	4236545	-	VAV70032.1
PPRCHA0_0995	protein_coding		PepSY-associated membrane protein	1572	19.6	2301.4	6.88	92449.2	1.08532e+07	2281.8	0.0001	0.00018	3848149	3848865	+	VAV69716.1
PPRCHA0_5282	protein_coding		type IV pilus assembly protein, PilZ family	366	30.8	3541.7	6.84	33837.6	3.88881e+06	3510.9	0.0012	0.00197	4239391	4239837	-	VAV70036.1
PPRCHA0_5720	protein_coding	mdcD	malonate decarboxylase, beta subunit	849	8.2	943.8	6.84	20965.9	2.40387e+06	935.6	0	0	3442590	3443300	-	VAV69368.1
PPRCHA0_3517	protein_coding		iron-chelate uptake ABC transporter, FeCT family, periplasmic iron-chelate-binding protein	1131	0.3	39.5	6.83	1181.4	134059	39.2	0.0038	0.00601	4377826	4378143	-	VAV70182.1
PPRCHA0_4349	protein_coding	wbpM	nucleoside-diphosphate sugar epimerase	1986	549	61892.2	6.82	3.27073e+06	3.68753e+08	61343.2	0	0	2448949	2449551	-	VAV68486.1
PPRCHA0_4411	protein_coding		aminotransferase, class I/II	1164	75.5	8538.8	6.82	263546	2.98174e+07	8463.3	0	0	2490419	2491042	+	VAV68527.1
PPRCHA0_5480	protein_coding	rpmC	ribosomal protein L29	189	0.3	30.6	6.73	163.6	17376.3	30.4	0.56	0.62176	6205796	6206470	-	VAV71832.1
PPRCHA0_3376	protein_coding	hpaG_1	4-hydroxyphenylacetate degradation isomerase/decarboxylase domain protein	657	136.4	14047.2	6.69	268772	2.76871e+07	13910.9	0.0001	0.00018	3880065	3880538	+	VAV69756.1
PPRCHA0_1230	protein_coding		hypothetical protein	303	14.3	1342.9	6.55	12992.5	1.22067e+06	1328.6	0	0	936285	936833	-	VAV67116.1
PPRCHA0_0648	protein_coding		iron-chelate ABC transporter, FeCT family, periplasmic iron-chelate-binding protein	957	109.4	10097.4	6.53	314051	2.89897e+07	9988.1	0	0	541085	542275	-	VAV66775.1
PPRCHA0_3173	protein_coding		monooxygenase, SsuD family	1197	126	10889.6	6.43	452372	3.91044e+07	10763.6	0	0	1904277	1904858	+	VAV68004.1
PPRCHA0_4350	protein_coding	wbpL	glycosyl transferase	1014	122.1	10300	6.4	371575	3.13327e+07	10177.9	0	0	2449602	2450015	-	VAV68487.1
PPRCHA0_0213	protein_coding	atsK	alkylsulfatase AtsK	903	167.6	14008.7	6.39	453911	3.79497e+07	13841.2	0.0004	0.00068	4044084	4044365	+	VAV69889.1
PPRCHA0_3009	protein_coding	fitH	response regulator FitH	978	0.1	11.8	6.32	432.8	34525.4	11.6	0.0007	0.00117	4139823	4140998	-	VAV69964.1
PPRCHA0_0763	protein_coding	antA	anthranilate 1,2-dioxygenase, large subunit	1386	132.1	10250.6	6.28	549070	4.26219e+07	10118.5	0	0	640358	641341	+	VAV66853.1
PPRCHA0_5638	protein_coding		Rieske [2Fe-2S] domain protein	1293	12.2	945.5	6.27	47373.3	3.6677e+06	933.3	0	0	3381362	3382474	-	VAV69314.1
PPRCHA0_1191	protein_coding	yaeT	outer membrane protein assembly complex, YaeT protein	2388	0.5	39.8	6.24	3759.9	285012	39.3	0	0	923370	923849	+	VAV67103.1
PPRCHA0_5124	protein_coding		acetyltransferase, GNAT family	453	0.1	7.4	6.23	134.6	10085.1	7.3	0.15	0.19267	5413603	5414316	-	VAV71081.1
PPRCHA0_4594	protein_coding		transcriptional regulator, LysR family	915	50.8	3690.5	6.18	139478	1.01305e+07	3639.7	0	0	2631915	2633093	-	VAV68661.1
PPRCHA0_1718	protein_coding		putative urea transporter	918	39.5	2638.3	6.06	108804	7.26594e+06	2598.8	0.0007	0.00117	4130108	4133314	+	VAV69957.1
PPRCHA0_1894	protein_coding		serine/threonine-protein kinase PK-1	1668	47.6	3173.4	6.06	238032	1.58798e+07	3125.8	0	0	1386313	1387173	+	VAV67515.1
PPRCHA0_5523	protein_coding	prbD	proline betaine ABC transporter, ATP-binding protein	1629	20.9	1394.2	6.06	102209	6.81347e+06	1373.3	0.29	0.34797	5758353	5759372	-	VAV71415.1
PPRCHA0_0885	protein_coding	dppA1	dipeptide ABC transporter, periplasmic dipeptide-binding protein DppA 1	1593	75.5	4873.6	6.01	360585	2.32908e+07	4798.1	0.0064	0.00993	4452322	4452645	+	VAV70256.1
PPRCHA0_2368	protein_coding		putative membrane protein AbrB	1068	4	238.5	5.9	12766	764252	234.5	0.033	0.04716	4896831	4898177	+	VAV70597.1
PPRCHA0_0778	protein_coding		transcriptional regulator, RpiR family/SIS domain protein	858	19.4	1130.1	5.87	49855.9	2.90891e+06	1110.7	0	0	649070	649885	-	VAV66860.1
PPRCHA0_4586	protein_coding		methyl-accepting chemotaxis transducer	1623	42.8	2508	5.87	208152	1.22117e+07	2465.3	0.0023	0.0037	4316297	4316473	+	VAV70117.1
PPRCHA0_6114	protein_coding		pyridoxamine 5'-phosphate oxidase family protein/oxidoreductase, FAD-binding and NAD-binding domains/2Fe-2S iron-sulfur cluster binding domain protein	1905	24.1	1365.1	5.82	137866	7.80163e+06	1341	0	0	3828582	3829463	+	VAV69693.1
PPRCHA0_3761	protein_coding		membrane protein, YccA family	669	1489.1	80448.3	5.76	2.98858e+06	1.6146e+08	78959.2	0	0	2124067	2125371	-	VAV68209.1
PPRCHA0_5840	protein_coding	ssuD	alkanesulfonate monooxygenase	1146	42.9	2302.1	5.75	147566	7.91455e+06	2259.2	0	0	3546448	3546777	-	VAV69463.1
PPRCHA0_5570	protein_coding		hydrolase, carbon-nitrogen family protein	792	29.2	1511.4	5.7	69302	3.59105e+06	1482.2	0	0	3311867	3312757	+	VAV69268.1
PPRCHA0_4442	protein_coding		NAD(P)H quinone oxidoreductase, PIG3 family	960	54.5	2823.6	5.69	156983	8.13185e+06	2769	0	0	2507900	2509063	+	VAV68542.1
PPRCHA0_5303	protein_coding	hasD	type 1 secretion system ATPase HasD	1782	16.7	862.9	5.69	89176.7	4.61303e+06	846.2	0	0	3120708	3121589	-	VAV69115.1
PPRCHA0_0177	protein_coding		hypothetical protein	1731	17.2	861.7	5.64	89543.6	4.47477e+06	844.4	0.0012	0.00197	4230814	4231803	-	VAV70028.1
PPRCHA0_3042	protein_coding		aldehyde dehydrogenase family protein	1488	6.7	335.4	5.64	30033.3	1.49724e+06	328.7	0	0	1856152	1856547	+	VAV67956.1
PPRCHA0_3196	protein_coding		oxidoreductase, 2OG-Fe(II) oxygenase family	1035	5.2	251	5.6	16080.2	779434	245.8	0.103	0.13688	5243119	5244150	+	VAV70923.1
PPRCHA0_1955	protein_coding		ABC transporter protein AbcA	1341	1.4	67.3	5.59	5611.4	270556	65.9	0	0	1428176	1428538	+	VAV67564.1
PPRCHA0_2438	protein_coding		hypothetical protein	555	0.2	7.8	5.55	275.1	12906.2	7.6	0.16	0.20427	5427998	5429203	+	VAV71094.1
PPRCHA0_2379	protein_coding	puuA1	putative gamma-glutamylputrescine synthetase PuuA	1374	435.2	20237.9	5.54	1.79369e+06	8.34205e+07	19802.7	0	0	1614536	1616110	+	VAV67741.1
PPRCHA0_4676	protein_coding	arcD	arginine/ornithine antiporter	1425	40.8	1906.1	5.54	174608	8.14844e+06	1865.2	0	0	2688395	2688610	-	VAV68710.1
PPRCHA0_2998	protein_coding	pelE	putative polysaccharide auxiliary transport protein PelE	987	26.3	1218.6	5.53	77987.3	3.60838e+06	1192.3	0	0	1830100	1830885	+	VAV67937.1
PPRCHA0_5959	protein_coding	radC	DNA repair protein RadC	672	105.4	4843.3	5.52	212458	9764078	4737.9	0.0038	0.00601	4378479	4378961	-	VAV70183.1
PPRCHA0_4340	protein_coding	kdpA_1	K+-transporting ATPase, A subunit	1692	1.3	57.3	5.5	6410	290787	56	0.036	0.05117	4918658	4918951	-	VAV70622.1
PPRCHA0_3808	protein_coding		hypothetical protein	900	108.3	4629.5	5.42	292468	1.24996e+07	4521.2	0.0039	0.00616	4382801	4383556	+	VAV70187.1
PPRCHA0_0626	protein_coding		adhesin/hemagglutinin, HecA family	9621	89.4	3706.8	5.37	2581193	1.06991e+08	3617.4	0	0	531075	532343	-	VAV66763.1
PPRCHA0_5311	protein_coding		transcriptional regulator, TetR family	675	313.7	12819.6	5.35	635179	2.59598e+07	12506	0	0	3125112	3125552	-	VAV69119.1
PPRCHA0_3182	protein_coding		TonB-dependent outermembrane receptor	2268	46.6	1846.2	5.31	317222	1.25618e+07	1799.6	0.0009	0.00149	4181034	4181309	+	VAV69994.1
PPRCHA0_4415	protein_coding		putative urate catabolism protein	924	25	988.8	5.31	69237.7	2.74095e+06	963.8	0.0019	0.00308	4293240	4293956	-	VAV70087.1
PPRCHA0_1290	protein_coding		glutathione S-transferase	639	164.8	6212.2	5.24	315978	1.19088e+07	6047.4	0	0	975911	977392	+	VAV67153.1
PPRCHA0_4454	protein_coding		transporter, major facilitator family/acyltransferase	1872	132.5	4912.3	5.21	744355	2.75872e+07	4779.7	0	0	2519189	2519425	+	VAV68553.1
PPRCHA0_2628	protein_coding		carbohydrate kinase, PfkB family	1938	2.1	67.3	5.03	11992.4	391494	65.3	0.0008	0.00133	4166084	4166305	+	VAV69983.1
PPRCHA0_3008	protein_coding	fitG	transcriptional regulator FitG	915	44.8	1442.5	5.01	123060	3.95976e+06	1397.7	0	0	1836116	1837684	+	VAV67942.1
PPRCHA0_2025	protein_coding		hypothetical protein	369	0.1	4.7	5	163.6	5233.37	4.6	1	1	6629729	6630433	+	VAV72225.1
PPRCHA0_5103	protein_coding		prophage CP4-57 regulatory	279	26	821.6	4.98	21743.2	687681	795.6	0	0	2953272	2953667	-	VAV68975.1
PPRCHA0_2117	protein_coding	chiD	chitinase	1464	47	1407.7	4.91	206328	6.18271e+06	1360.7	0.027	0.03897	4838966	4839865	-	VAV70549.1
PPRCHA0_4823	protein_coding		putative membrane protein	336	46.7	1408	4.91	47053.5	1.41927e+06	1361.3	0	0	2781008	2782024	-	VAV68817.1
PPRCHA0_4251	protein_coding	pslE	polysaccharide biosynthesis/export protein PslE	1992	14.3	424.7	4.89	85478.7	2.53804e+06	410.4	0.034	0.0485	4904749	4905483	-	VAV70605.1
PPRCHA0_1678	protein_coding		hypothetical protein	219	1853.5	54603.8	4.88	1.21772e+06	3.58747e+07	52750.3	0	0	1238097	1239803	-	VAV67387.1
PPRCHA0_1101	protein_coding	rpsP	ribosomal protein S16	249	0.2	5.5	4.87	140.5	4118.7	5.3	0.29	0.34797	5740551	5741471	+	VAV71399.1
PPRCHA0_1456	protein_coding		enoyl-CoA hydratase/isomerase family protein	1110	319.5	9336.1	4.87	1.06403e+06	3.10891e+07	9016.5	0	0	1073885	1075213	+	VAV67239.1
PPRCHA0_1012	protein_coding	fusA1	fusaric acid resistance protein FusA	1509	31	873.3	4.82	140358	3.95357e+06	842.3	0.017	0.02523	4649147	4649626	-	VAV70424.1
PPRCHA0_5482	protein_coding	rpsC	ribosomal protein S3	684	0.2	6.3	4.8	467.6	13023.6	6.1	0.0071	0.01097	4480095	4481822	-	VAV70276.1
PPRCHA0_6141	protein_coding	rnpA	Ribonuclease P protein component	435	0.1	2.8	4.77	134.6	3664.43	2.7	0.066	0.09011	5115492	5116481	+	VAV70800.1
PPRCHA0_1026	protein_coding	algX	alginate biosynthesis protein AlgX	1458	0.1	2.6	4.76	415.6	11223.8	2.5	0.018	0.02661	4701243	4701830	+	VAV70443.1
PPRCHA0_2843	protein_coding	nemA	N-ethylmaleimide reductase	1098	3.5	94.1	4.74	11578.8	309914	90.6	0.67	0.73016	6320710	6321960	-	VAV71933.1
PPRCHA0_1422	protein_coding		hypothetical protein	735	58.5	1556.3	4.73	129090	3.43159e+06	1497.7	0.014	0.02101	4594074	4595069	-	VAV70380.1
PPRCHA0_5761	protein_coding		hypothetical protein	90	0.5	13.2	4.72	134.6	3550.87	12.7	0.14	0.18069	5388850	5389779	+	VAV71058.1
PPRCHA0_1229	protein_coding		phage major tail tube protein	507	0.3	8	4.71	467.6	12207.9	7.7	0.021	0.03079	4755506	4755727	+	VAV70484.1
PPRCHA0_2060	protein_coding		hypothetical protein	1476	363.1	9160.2	4.66	1.60799e+06	4.05615e+07	8797.1	0	0	1481665	1482435	-	VAV67616.1
PPRCHA0_2839	protein_coding		hypothetical protein	387	0.1	3.6	4.66	163.6	4132.35	3.4	0.11	0.14521	5255747	5256691	-	VAV70939.1
PPRCHA0_0265	protein_coding		transcriptional regulator, AraC family	1044	1546.2	38862.4	4.65	4.84264e+06	1.21717e+08	37316.2	0	0	253157	255529	+	VAV66518.1
PPRCHA0_2246	protein_coding	pedA	2-phenylethanol ABC efflux transporter, outer membrane protein PedA	972	0.2	4.8	4.61	573.3	14017.6	4.6	0.17	0.21596	5454227	5454898	+	VAV71121.1
PPRCHA0_4520	protein_coding		sensor histidine kinase	1608	9.7	234.9	4.61	46570.9	1.13339e+06	225.3	0.051	0.07097	5020530	5021015	+	VAV70714.1
PPRCHA0_4696	protein_coding		acetyltransferase, GNAT family	465	0.5	13.2	4.6	760	18377.1	12.6	0.012	0.01817	4574134	4576281	+	VAV70358.1
PPRCHA0_5487	protein_coding	rplD	ribosomal protein L4	600	0.2	3.9	4.57	298.2	7088.08	3.8	0.0064	0.00993	4454535	4456067	+	VAV70258.1
PPRCHA0_2256	protein_coding		hypothetical protein	762	0.2	4.3	4.55	415.6	9730.72	4.1	0.019	0.02801	4717568	4718890	+	VAV70459.1
PPRCHA0_3073	protein_coding		acetyl-CoA C-acetyltransferase	1188	0	1.1	4.53	163.6	3788.34	1	0.031	0.0444	4883859	4884749	-	VAV70585.1
PPRCHA0_3564	protein_coding		malate/L-lactate dehydrogenase family protein	1002	0.3	7.8	4.53	1017.9	23507.6	7.5	0.014	0.02101	4601422	4601574	-	VAV70386.1
PPRCHA0_5522	protein_coding	trpG	anthranilate synthase, component II	591	2109	47651.8	4.5	3739215	8.44867e+07	45542.8	0	0	3276526	3277722	-	VAV69242.1
PPRCHA0_2453	protein_coding		hypothetical protein	1878	0.2	4.6	4.48	1164.2	25916.4	4.4	0.0026	0.00417	4330378	4330989	+	VAV70131.1
PPRCHA0_5469	protein_coding	rplO	ribosomal protein L15	432	0.1	2.4	4.48	140.5	3144.9	2.3	0.13	0.16878	5354320	5355537	-	VAV71028.1
PPRCHA0_3276	protein_coding		hypothetical protein	258	0.2	4	4.46	140.5	3082.95	3.8	0.16	0.20427	5432460	5433086	-	VAV71100.1
PPRCHA0_5316	protein_coding		hypothetical protein	813	3.1	67.3	4.46	7466.9	164169	64.2	0.0001	0.00018	3914599	3915990	-	VAV69788.1
PPRCHA0_6017	protein_coding	phoR	phosphate regulon sensor kinase PhoR	1326	36.1	783.4	4.44	143694	3.1164e+06	747.3	0	0	3731567	3732640	+	VAV69609.1
PPRCHA0_1416	protein_coding		putative lipoprotein	531	103.5	2222.7	4.42	164919	3.54084e+06	2119.2	0	0	1062092	1062556	-	VAV67223.1
PPRCHA0_5075	protein_coding		cyclopropane-fatty-acyl-phospholipid synthase	1269	0.2	5.2	4.42	929.4	19946	5	0.0019	0.00308	4294213	4294533	+	VAV70088.1
PPRCHA0_4965	protein_coding		amidohydrolase family protein	1743	3.9	80.6	4.36	20466.2	421395	76.7	0.11	0.14521	5267325	5268515	+	VAV70951.1
PPRCHA0_1853	protein_coding		putative 3-hydroxyacyl-CoA dehydrogenase	2142	27.1	551.4	4.35	174183	3.54311e+06	524.3	0.027	0.03897	4838371	4838964	+	VAV70548.1
PPRCHA0_1049	protein_coding		lysine-arginine-ornithine binding periplasmic protein	774	165.7	3332.2	4.33	384730	7.7373e+06	3166.5	0.04	0.05648	4943495	4944346	-	VAV70646.1
PPRCHA0_3405	protein_coding	gor	glutathione-disulfide reductase	1356	24.8	497.6	4.33	100912	2.02413e+06	472.8	0.06	0.08243	5084961	5085536	-	VAV70771.1
PPRCHA0_3659	protein_coding	arcB	ornithine cyclodeaminase	1059	45.9	925.2	4.33	145925	2.93947e+06	879.3	0.01	0.01526	4530549	4531679	+	VAV70322.1
PPRCHA0_5963	protein_coding	argB	acetylglutamate kinase	903	20.8	415.8	4.32	56323.5	1.1265e+06	395	0	0	3682918	3684261	-	VAV69565.1
PPRCHA0_1195	protein_coding	lpxA	acyl-[acyl-carrier-protein]-UDP-N-acetylglucosamine O-acyltransferase	774	0.4	7.7	4.31	906.3	17919.5	7.3	0.021	0.03079	4749750	4751642	-	VAV70483.1
PPRCHA0_2297	protein_coding		putative lipoprotein	525	0.2	3.5	4.31	281	5560.41	3.4	0.24	0.29453	5623135	5624037	+	VAV71283.1
PPRCHA0_0168	protein_coding		hypothetical protein	315	835	16209.4	4.28	789109	1.53179e+07	15374.4	0.039	0.05516	4933399	4934094	-	VAV70638.1
PPRCHA0_3773	protein_coding		KilA-N domain protein	813	0.2	4.6	4.28	573.3	11134.6	4.3	0.059	0.08116	5081772	5082323	-	VAV70766.1
PPRCHA0_3705	protein_coding		putative lipoprotein	471	0.1	2.2	4.26	163.6	3144.9	2.1	0.1	0.13304	5223821	5224732	-	VAV70904.1
PPRCHA0_4638	protein_coding		CsbD-like family protein	189	0.2	4.4	4.22	134.6	2511.81	4.2	0.1	0.13304	5227712	5228146	-	VAV70909.1
PPRCHA0_0167	protein_coding	pgaD	putative biofilm PGA synthesis protein PgaD	522	380.3	6960.2	4.19	595493	1.08997e+07	6579.9	0	0	167529	168599	+	VAV66446.1
PPRCHA0_0310	protein_coding	rfbB	dTDP-glucose 4,6-dehydratase	1080	19.2	351	4.19	62120.5	1.13721e+06	331.8	0.053	0.07347	5026280	5026783	+	VAV70720.1
PPRCHA0_5108	protein_coding		hypothetical protein	2886	137.2	2510.7	4.19	1188061	2.17377e+07	2373.5	0	0	2958197	2958613	+	VAV68979.1
PPRCHA0_1510	protein_coding		transcriptional regulator, LysR family	936	68.8	1247.9	4.18	193061	3504238	1179.2	0	0	1107452	1108819	+	VAV67273.1
PPRCHA0_3007	protein_coding	fitF	sensor histidine kinase FitF	3228	6.9	123.5	4.16	66992.9	1.19588e+06	116.6	0	0	1834051	1836102	+	VAV67941.1
PPRCHA0_2408	protein_coding		hypothetical protein	213	0.5	8.3	4.15	298.2	5281.67	7.8	0.32	0.38062	5802743	5804113	+	VAV71458.1
PPRCHA0_1826	protein_coding		permease, cytosine/purine, uracil, thiamine, allantoin family	1464	27.8	480.5	4.11	122130	2.11022e+06	452.7	0.033	0.04716	4895913	4896668	-	VAV70596.1
PPRCHA0_3125	protein_coding		hypothetical protein	522	0.1	1.5	4.11	134.6	2325.94	1.4	1	1	6735149	6735463	-	VAV72322.1
PPRCHA0_3776	protein_coding		hypothetical protein	333	0.6	10.3	4.11	596.4	10274.2	9.7	0.026	0.03764	4830122	4830919	+	VAV70540.1
PPRCHA0_4568	protein_coding		hypothetical protein	1197	30.4	505	4.05	109129	1.81349e+06	474.6	0.025	0.03626	4822935	4823729	-	VAV70534.1
PPRCHA0_1325	protein_coding		signaling repeat/GGDEF domain/EAL domain protein	2277	33.4	550.8	4.04	228226	3.76284e+06	517.4	0.036	0.05117	4914151	4914537	-	VAV70617.1
PPRCHA0_2525	protein_coding		hypothetical protein	294	0.3	5.2	4.03	281	4586.62	4.9	0.11	0.14521	5251077	5252396	-	VAV70933.1
PPRCHA0_2777	protein_coding		hypothetical protein	939	0.1	1.6	4.03	275.1	4493.74	1.5	0.014	0.02101	4599801	4600784	-	VAV70384.1
PPRCHA0_4566	protein_coding		ribonucleoside-diphosphate reductase, beta subunit	1245	0.3	4.8	4	1123.5	18022.7	4.5	0.023	0.03348	4794556	4795881	-	VAV70519.1
PPRCHA0_0241	protein_coding		efflux transporter, RND family, MFP subunit	1068	77.6	1231.8	3.99	248614	3.94677e+06	1154.2	0.03	0.04303	4866948	4867289	+	VAV70576.1
PPRCHA0_1075	protein_coding		permease, YjgP/YjgQ family	1059	0.3	4.2	3.99	848.4	13450.3	4	0.044	0.06179	4976302	4977087	-	VAV70672.1
PPRCHA0_3053	protein_coding		polysaccharide deacetylase family protein	882	88.1	1396.8	3.99	233192	3.6958e+06	1308.6	0	0	1861707	1863494	+	VAV67962.1
PPRCHA0_1320	protein_coding	braD	branched-chain amino acid ABC transporter, permease protein BraD	921	29.6	459.8	3.96	81891.5	1.27057e+06	430.2	0.12	0.15713	5292303	5292911	+	VAV70972.1
PPRCHA0_2295	protein_coding	folE2	GTP cyclohydrolase I	558	0.6	9.4	3.96	1012	15762.1	8.8	0.67	0.73016	6316613	6317245	-	VAV71930.1
PPRCHA0_4675	protein_coding	arcD2	arginine/ornithine antiporter	1425	116.6	1818	3.96	498311	7.77215e+06	1701.5	0.037	0.05251	4924372	4924692	-	VAV70628.1
PPRCHA0_0002	protein_coding	dnaN	DNA polymerase III, beta subunit	1101	0.3	4	3.94	860.1	13212.7	3.7	0	0	101	1642	+	VAV66303.1
PPRCHA0_5766	protein_coding		transcriptional regulator, AraC family	828	31.8	482.1	3.92	79062.9	1.19753e+06	450.3	0.0003	0.00051	4042297	4042431	+	VAV69887.1
PPRCHA0_3714	protein_coding		hypothetical protein	264	0.2	2.6	3.89	140.5	2085.15	2.5	1	1	6782335	6783609	-	VAV72366.1
PPRCHA0_3335	protein_coding	nudK	GDP-mannose pyrophosphatase NudK/conserved domain protein	951	0	0.7	3.88	134.6	1981.93	0.6	0.26	0.31636	5679486	5682221	-	VAV71339.1
PPRCHA0_3382	protein_coding	hpaH	2-oxo-hepta-3-ene-1,7-dioic acid hydratase	801	0.1	1.6	3.87	269.3	3943.18	1.5	0.063	0.08626	5095552	5096214	-	VAV70782.1
PPRCHA0_3752	protein_coding		oxidoreductase alpha (molybdopterin) subunit	2322	168.1	2434	3.86	1.17086e+06	1.69554e+07	2265.9	0	0	2119568	2120758	-	VAV68205.1
PPRCHA0_0266	protein_coding		AMP-binding protein	1860	66.8	958.1	3.84	372781	5.34641e+06	891.3	0.095	0.12774	5191222	5192202	+	VAV70869.1
PPRCHA0_4584	protein_coding		peptidase propeptide and YpeB domain protein	315	0.1	2	3.84	134.6	1930.32	1.9	0.18	0.22791	5479266	5480066	+	VAV71147.1
PPRCHA0_0583	protein_coding	rpsR	ribosomal protein S18	228	0.2	2.8	3.83	134.6	1919.98	2.6	0.3	0.35877	5767653	5768024	+	VAV71423.1
PPRCHA0_1813	protein_coding	acpP	acyl carrier protein	234	0.2	2.7	3.83	134.6	1919.98	2.5	0.25	0.3057	5656519	5657391	-	VAV71312.1
PPRCHA0_2477	protein_coding		translocator protein, LysE family	612	0	13.2	3.83	0	24326.8	13.2	0.26	0.31636	5674402	5675046	-	VAV71332.1
PPRCHA0_1202	protein_coding	kdsA	3-deoxy-8-phosphooctulonate synthase	843	0.1	1.5	3.81	275.1	3850.3	1.4	0.06	0.08243	5082379	5082501	-	VAV70767.1
PPRCHA0_5228	protein_coding	ndh	NADH dehydrogenase	1296	263.4	3684.5	3.81	1.02418e+06	1.43253e+07	3421.1	0	0	3054381	3056243	-	VAV69071.1
PPRCHA0_5483	protein_coding	rplV	ribosomal protein L22	333	0.4	5.8	3.81	415.6	5811.54	5.4	0.1	0.13304	5235202	5235885	-	VAV70916.1
PPRCHA0_1590	protein_coding		hypothetical protein	258	0.2	2.4	3.79	134.6	1868.37	2.2	0.3	0.35877	5770314	5770895	+	VAV71427.1
PPRCHA0_4135	protein_coding	pvdD	non-ribosomal peptide synthetase PvdD	13236	34.3	470.3	3.78	1.36347e+06	1.86764e+07	436	0.037	0.05251	4923611	4924240	+	VAV70627.1
PPRCHA0_6041	protein_coding		NAD dependent epimerase/dehydratase family protein	1005	430.2	5921.1	3.78	1.29693e+06	1.7852e+07	5490.9	0.087	0.11716	5182465	5183577	-	VAV70862.1
PPRCHA0_1612	protein_coding		LTXXQ domain protein	435	0.3	4.5	3.77	432.8	5894.18	4.2	0.24	0.29453	5614467	5614796	-	VAV71276.1
PPRCHA0_3735	protein_coding	exbB4	TonB system transport protein ExbB4	708	0.1	0.9	3.77	140.5	1919.98	0.8	0.27	0.32691	5706368	5707642	+	VAV71365.1
PPRCHA0_5171	protein_coding		hypothetical protein	759	0.2	2.6	3.75	432.8	5842.57	2.4	0.14	0.18069	5388154	5388519	-	VAV71057.1
PPRCHA0_4000	protein_coding		putative type I pilus protein CsuB	498	0.1	1.3	3.73	140.5	1868.37	1.2	0.16	0.20427	5436934	5437605	+	VAV71104.1
PPRCHA0_5296	protein_coding	higA	addiction module antidote protein HigA	288	0.2	2.2	3.73	140.5	1868.37	2	0.27	0.32691	5713060	5714505	+	VAV71372.1
PPRCHA0_3385	protein_coding		putative sugar diacid recognition domain protein	1119	0.3	3.3	3.72	842.6	11093.3	3.1	0.023	0.03348	4789613	4790512	+	VAV70514.1
PPRCHA0_5500	protein_coding	nusG	transcription termination/antitermination factor NusG	477	0.4	5.3	3.72	579.2	7638.64	4.9	0.011	0.01672	4555518	4556273	-	VAV70341.1
PPRCHA0_5665	protein_coding	choX	choline ABC transporter, periplasmic choline-binding protein	954	81	1066.5	3.72	231809	3.05241e+06	985.5	0.035	0.04985	4911662	4912162	-	VAV70614.1
PPRCHA0_2227	protein_coding		tetracenomycin polyketide synthesis 8-O-methyl transferase TcmO	1023	69.4	906.9	3.71	212908	2.78337e+06	837.6	0	0	1562804	1563811	+	VAV67691.1
PPRCHA0_0831	protein_coding		polyketide cyclase/dehydrase family protein	432	0.5	6.8	3.7	679	8811.95	6.3	0.01	0.01526	4520586	4521446	-	VAV70314.1
PPRCHA0_3523	protein_coding		alpha/beta hydrolase family protein	885	0.3	3.4	3.69	702.1	9059.77	3.1	0.55	0.61221	6184662	6185753	+	VAV71810.1
PPRCHA0_5479	protein_coding	rpsQ	30S ribosomal protein S17	264	0.5	6.7	3.69	409.7	5295.33	6.2	0.26	0.31636	5693643	5694464	-	VAV71349.1
PPRCHA0_0309	protein_coding	rfbA	glucose-1-phosphate thymidylyltransferase	873	3.7	47.5	3.68	9693.3	124444	43.8	0.077	0.10418	5153047	5153991	+	VAV70837.1
PPRCHA0_0499	protein_coding		acyl-CoA dehydrogenase family protein	1800	19.9	255.2	3.68	107519	1.37821e+06	235.3	0.22	0.27343	5562248	5564116	-	VAV71224.1
PPRCHA0_2313	protein_coding		purine nucleoside permease, NUP family	1026	0	0.6	3.68	140.5	1806.41	0.5	0.24	0.29453	5624041	5624520	+	VAV71284.1
PPRCHA0_5658	protein_coding		hypothetical protein	474	0.1	1.3	3.68	140.5	1806.41	1.2	0.29	0.34797	5762051	5762737	+	VAV71417.1
PPRCHA0_0255	protein_coding	betT	high-affinity choline transporter, BCCT family, BetT	1998	317.5	3984.3	3.65	1.90292e+06	2.38819e+07	3666.8	0.039	0.05516	4934196	4936847	-	VAV70639.1
PPRCHA0_0283	protein_coding	rimK	ribosomal protein S6 modification protein	903	407.6	5111.1	3.65	1.10412e+06	1.38461e+07	4703.6	0	0	263039	263902	+	VAV66529.1
PPRCHA0_0975	protein_coding	fahA	fumarylacetoacetase	1302	0.3	3.7	3.65	1158.3	14571.9	3.4	0.014	0.02101	4593305	4593964	-	VAV70379.1
PPRCHA0_2745	protein_coding		oxidoreductase, FAD/FMN-binding/pyridine nucleotide-disulfide oxidoreductase	1950	0.2	2.8	3.65	1293	16216.3	2.6	0.1	0.13304	5215853	5216095	-	VAV70894.1
PPRCHA0_4698	protein_coding		AMP-binding enzyme	2871	17.7	222.1	3.65	152817	1.91253e+06	204.3	0	0	2700219	2700884	-	VAV68727.1
PPRCHA0_5305	protein_coding	hasR	TonB-dependent outermembrane heme receptor HasR	2703	45.5	566.3	3.64	368636	4.59194e+06	520.8	0	0	3121726	3122274	+	VAV69116.1
PPRCHA0_2399	protein_coding		amino acid ABC transporter, permease protein, 3-TM region, His/Glu/Gln/Arg/opine family	645	0.2	2.8	3.63	432.8	5346.94	2.5	0.29	0.34797	5745194	5746435	+	VAV71403.1
PPRCHA0_3477	protein_coding		hypothetical protein	945	0.6	7.7	3.63	1772.3	21928.6	7.1	0	0	2023164	2024363	+	VAV68118.1
PPRCHA0_3026	protein_coding		transcriptional regulator, AraC family	804	0.1	1.4	3.61	275.1	3361.69	1.3	0.24	0.29453	5629174	5632269	+	VAV71290.1
PPRCHA0_5485	protein_coding	rplB	ribosomal protein L2	822	0.6	6.9	3.6	1397	16932.4	6.3	0.014	0.02101	4604868	4604984	-	VAV70392.1
PPRCHA0_1027	protein_coding	algG	poly(beta-D-mannuronate) C5 epimerase AlgG	1587	0.2	2.5	3.59	1006.2	12139.3	2.3	0.053	0.07347	5026835	5028157	+	VAV70721.1
PPRCHA0_2434	protein_coding		RNA polymerase sigma-70 factor, ECF family	531	0.3	4.1	3.57	550.2	6520.25	3.7	0.56	0.62176	6199146	6199973	-	VAV71826.1
PPRCHA0_2444	protein_coding	metE	5-methyltetrahydropteroyltriglutamate-homocysteine S-methyltransferase	2286	6.3	74.2	3.56	43161.6	509123	67.9	0	0	1630528	1632015	-	VAV67755.1
PPRCHA0_4845	protein_coding		transcriptional regulator, LuxR family	798	189.1	2229.5	3.56	452629	5.33739e+06	2040.4	0.146	0.18832	5394699	5395583	-	VAV71063.1
PPRCHA0_0690	protein_coding	smtA	SmtA protein	747	31.7	371.3	3.55	70967.7	832057	339.6	0	0	578927	579421	-	VAV66804.1
PPRCHA0_1003	protein_coding		Ser/Thr protein phosphatase/5'-nucleotidase domain protein	1701	45.3	531.4	3.55	231034	2.7115e+06	486.1	0.057	0.07866	5058915	5059286	-	VAV70748.1
PPRCHA0_2546	protein_coding		hypothetical protein	429	0.1	1.5	3.55	163.6	1919.98	1.4	0.21	0.26212	5552274	5552615	-	VAV71211.1
PPRCHA0_5554	protein_coding		SpoVR family protein	1560	92	1069.1	3.54	430374	5.00354e+06	977.2	0.046	0.06447	4992022	4993794	+	VAV70684.1
PPRCHA0_2597	protein_coding		hypothetical protein	270	0.9	11	3.53	765.8	8870.49	10	0.078	0.10546	5161689	5161928	+	VAV70843.1
PPRCHA0_1593	protein_coding		hypothetical protein	213	0.5	5.4	3.52	298.2	3423.65	4.9	0.29	0.34797	5742305	5743339	+	VAV71401.1
PPRCHA0_2381	protein_coding	puuB	putative gamma-glutamylputrescine oxidoreductase PuuB	1278	0.2	1.9	3.51	625.4	7101.74	1.7	0.036	0.05117	4915111	4916187	+	VAV70619.1
PPRCHA0_3832	protein_coding		gene 10 protein	525	0.4	4.3	3.5	596.4	6768.07	3.9	0.031	0.0444	4887220	4887681	-	VAV70587.1
PPRCHA0_5329	protein_coding		hypothetical protein	1239	522	5831.3	3.48	1.94029e+06	2.16751e+07	5309.3	0	0	3149078	3150220	+	VAV69131.1
PPRCHA0_1963	protein_coding		putative membrane protein	387	1381.2	15191.1	3.46	1.60362e+06	1.76369e+07	13809.9	0	0	1433520	1433993	-	VAV67571.1
PPRCHA0_2362	protein_coding		transcriptional regulator, LysR family	900	1.1	12.3	3.45	3036.6	33104.2	11.1	0	0	1609295	1609528	-	VAV67736.1
PPRCHA0_3100	protein_coding		hypothetical protein	1122	0.1	1.4	3.43	438.7	4713.84	1.3	0.24	0.29453	5632278	5632955	+	VAV71291.1
PPRCHA0_3901	protein_coding		hypothetical protein	540	0.2	2	3.42	304.1	3248.13	1.8	0.1	0.13304	5226782	5227273	-	VAV70907.1
PPRCHA0_4988	protein_coding		RND transporter, heavy metal efflux (HME) family, permease protein	3093	13.8	147.2	3.41	128437	1.36591e+06	133.4	0	0	2891261	2892748	+	VAV68912.1
PPRCHA0_5488	protein_coding	rplC	ribosomal protein L3	633	0.1	0.9	3.41	163.6	1744.46	0.8	0.21	0.26212	5557691	5557801	+	VAV71218.1
PPRCHA0_5685	protein_coding		putative lipoprotein	327	2355	25055	3.41	2.31023e+06	2.45789e+07	22700	0.24	0.29453	5649537	5650904	-	VAV71306.1
PPRCHA0_0575	protein_coding	hisZ	ATP phosphoribosyltransferase, regulatory subunit	1185	0.6	5.8	3.39	1958.7	20548.7	5.2	0.0021	0.00339	4302758	4303444	-	VAV70098.1
PPRCHA0_0584	protein_coding		putative membrane protein	897	0.1	1.2	3.37	304.1	3144.9	1.1	0.05	0.06964	5014255	5014626	+	VAV70707.1
PPRCHA0_2505	protein_coding		hypothetical protein	705	0.1	0.7	3.37	134.6	1390.1	0.6	0.52	0.58507	6122464	6123348	+	VAV71751.1
PPRCHA0_6072	protein_coding		putative membrane protein	531	1657.4	17174.1	3.37	2.64029e+06	2.73584e+07	15516.7	0.16	0.20427	5443070	5443990	+	VAV71111.1
PPRCHA0_0682	protein_coding		response regulator/GGDEF domain protein	1665	171.6	1745.1	3.35	857369	8.71694e+06	1573.5	0.26	0.31636	5668643	5669641	+	VAV71326.1
PPRCHA0_1905	protein_coding		transcriptional regulator, LysR family	948	97.9	999.2	3.35	278532	2.84162e+06	901.2	0.16	0.20427	5422231	5422962	-	VAV71089.1
PPRCHA0_4035	protein_coding	folD	bifunctional protein FolD	852	1.7	17.2	3.35	4312.3	44070.4	15.6	0.5	0.56599	6092001	6092618	-	VAV71722.1
PPRCHA0_2198	protein_coding		(R,R)-butanediol dehydrogenase	1101	0.2	1.8	3.33	585	5883.84	1.6	0.0073	0.01126	4485627	4486856	-	VAV70281.1
PPRCHA0_1383	protein_coding		amidase family protein	1356	10.3	102	3.31	41761.2	415098	91.8	0.34	0.40246	5837605	5838621	-	VAV71484.1
PPRCHA0_2836	protein_coding	pltN	ABC transporter, permease protein PltN	1116	0	0.4	3.31	134.6	1338.49	0.4	0.4	0.46655	5915730	5916041	-	VAV71559.1
PPRCHA0_4240	protein_coding		exonuclease family protein	537	0.5	5.1	3.29	842.6	8227.05	4.6	0.27	0.32691	5710821	5711036	+	VAV71369.1
PPRCHA0_5471	protein_coding	rpsE	ribosomal protein S5	498	0.2	1.8	3.28	275.1	2666.64	1.6	0.137	0.17776	5364250	5364624	+	VAV71035.1
PPRCHA0_0935	protein_coding	murA	UDP-N-acetylglucosamine 1-carboxyvinyltransferase	1263	0.3	3.1	3.27	1204.5	11585.1	2.7	0.0102	0.01556	4537505	4538350	-	VAV70327.1
PPRCHA0_3478	protein_coding		isopropylmalate/homocitrate/citramalate synthase	1245	40.4	386.7	3.26	151055	1.44419e+06	346.2	0.16	0.20427	5434820	5435734	-	VAV71102.1
PPRCHA0_3798	protein_coding		phage D3 protein	585	0.1	0.7	3.26	134.6	1286.88	0.7	0.51	0.5753	6108315	6112601	+	VAV71743.1
PPRCHA0_4912	protein_coding	iscA	iron-sulfur cluster assembly protein IscA	321	0.1	1.3	3.26	134.6	1286.88	1.2	0.58	0.64072	6237796	6238311	-	VAV71858.1
PPRCHA0_2506	protein_coding		cytidyltransferase domain protein	543	0.1	0.8	3.25	140.5	1338.49	0.7	0.51	0.5753	6100047	6100703	+	VAV71733.1
PPRCHA0_2733	protein_coding		metal-dependent phosphohydrolase	597	0.1	0.7	3.25	134.6	1276.54	0.6	0.43	0.49861	5951507	5952631	+	VAV71591.1
PPRCHA0_3657	protein_coding		transcriptional regulator, AsnC family	495	0.2	1.8	3.25	281	2666.64	1.6	0.112	0.14772	5275107	5276267	-	VAV70958.1
PPRCHA0_4136	protein_coding	pvdJ	non-ribosomal peptide synthetase PvdJ	6579	70.5	672.4	3.25	1.39224e+06	1.32712e+07	601.9	0.041	0.05779	4958552	4958833	-	VAV70658.1
PPRCHA0_4145	protein_coding		hypothetical protein	459	0.2	1.9	3.25	269.3	2563.42	1.7	0.19	0.23939	5509658	5512078	+	VAV71172.1
PPRCHA0_1818	protein_coding	holB	DNA polymerase III, delta' subunit	984	0.2	1.5	3.24	467.6	4421.44	1.3	0.022	0.03214	4765845	4766408	+	VAV70494.1
PPRCHA0_4846	protein_coding		glutamate synthase domain protein	1617	41	389.1	3.24	199126	1.88739e+06	348	0	0	2794047	2794343	-	VAV68827.1
PPRCHA0_1304	protein_coding	pdxH	pyridoxamine 5'-phosphate oxidase	645	0.2	2.1	3.23	432.8	4056.74	1.9	0.16	0.20427	5421142	5421435	-	VAV71087.1
PPRCHA0_2035	protein_coding		phage tail protein	327	0.3	2.6	3.22	275.1	2563.42	2.3	0.23	0.28442	5594285	5594680	+	VAV71255.1
PPRCHA0_2985	protein_coding		hypothetical protein	534	0.2	1.6	3.22	269.3	2501.46	1.4	0.13	0.16878	5340844	5342619	-	VAV71015.1
PPRCHA0_3180	protein_coding		putative monooxygenase	1050	0.1	0.8	3.22	275.1	2563.42	0.7	0.13	0.16878	5343188	5343661	-	VAV71017.1
PPRCHA0_6128	protein_coding	atpH	ATP synthase F1, delta subunit	534	0.4	4.1	3.22	708	6582.21	3.7	0.041	0.05779	4959029	4960723	-	VAV70659.1
PPRCHA0_5834	protein_coding	puuA3	putative glutamate-putrescine ligase	1374	1313.1	12152	3.21	5.41273e+06	5.00904e+07	10838.8	0	0	3543307	3544494	-	VAV69460.1
PPRCHA0_0092	protein_coding		cyclic diguanylate phosphodiesterase (EAL) domain protein	1617	54.9	502.5	3.2	266114	2.43785e+06	447.7	0.17	0.21596	5445173	5445955	-	VAV71113.1
PPRCHA0_2873	protein_coding		hypothetical protein	216	0.2	2	3.2	140.5	1286.88	1.8	0.53	0.59371	6144705	6145061	-	VAV71769.1
PPRCHA0_0893	protein_coding		DNA-binding response regulator, Fis family	558	0.2	1.5	3.19	281	2563.42	1.4	0.114	0.1502	5278138	5279430	-	VAV70961.1
PPRCHA0_0880	protein_coding		hypothetical protein	240	0.4	3.7	3.17	298.2	2676.98	3.3	0.118	0.15527	5286292	5287296	+	VAV70967.1
PPRCHA0_3817	protein_coding		hypothetical protein	561	0.5	4.4	3.16	825.3	7366.82	3.9	0.19	0.23939	5503765	5505423	-	VAV71168.1
PPRCHA0_4290	protein_coding	tpm	thiopurine S-methyltransferase	666	258.6	2310.6	3.16	516627	4.61649e+06	2052	0	0	2381279	2381488	-	VAV68449.1
PPRCHA0_4998	protein_coding	ddlB	D-alanine-D-alanine ligase B	954	0.2	2.2	3.16	713.8	6362.1	2	0.037	0.05251	4924978	4925412	-	VAV70629.1
PPRCHA0_0437	protein_coding	phaC1	poly(3-hydroxyalkanoate) synthase 2	1680	59	522	3.14	297458	2.63082e+06	463	0	0	385606	386442	-	VAV66638.1
PPRCHA0_1113	protein_coding		response regulator/EAL domain protein	1257	0.2	1.6	3.13	696.5	6100.63	1.4	0.141	0.18191	5393029	5393910	+	VAV71061.1
PPRCHA0_3961	protein_coding	glnS	glutamine-tRNA ligase	1698	0.1	1.3	3.13	736.9	6444.64	1.1	0.016	0.02385	4638896	4639522	-	VAV70416.1
PPRCHA0_0903	protein_coding	gatC	glutamyl-tRNA(Gln) amidotransferase, C subunit	285	0.3	2.8	3.12	275.1	2387.9	2.5	0.13	0.16878	5330558	5331247	-	VAV71002.1
PPRCHA0_4763	protein_coding		hypothetical protein	174	0.3	2.3	3.12	140.5	1224.93	2.1	0.48	0.54749	6049764	6050126	-	VAV71686.1
PPRCHA0_2819	protein_coding		hypothetical protein	357	0.3	2.4	3.11	298.2	2573.76	2.1	0.55	0.61221	6179714	6179935	+	VAV71807.1
PPRCHA0_3363	protein_coding	hpaC	4-hydroxyphenylacetate 3-monooxygenase, reductase component	510	0.2	1.7	3.11	304.1	2625.37	1.5	0.12	0.15713	5307240	5307623	+	VAV70984.1
PPRCHA0_3781	protein_coding		hypothetical protein	366	0.1	1.1	3.11	134.6	1162.97	0.9	0.5	0.56599	6090788	6091585	-	VAV71720.1
PPRCHA0_0301	protein_coding		HAD-superfamily hydrolase, subfamily IA, variant 3	660	97.3	831.6	3.1	192616	1.64662e+06	734.3	0.13	0.16878	5325836	5328709	-	VAV71000.1
PPRCHA0_0065	protein_coding	ctaG	putative cytochrome c oxidase assembly protein	555	0.9	8	3.09	1560.6	13264.4	7	0.13	0.16878	5324890	5325825	-	VAV70999.1
PPRCHA0_0693	protein_coding		hypothetical protein	2016	71.3	605	3.08	431386	3.6592e+06	533.7	0	0	582478	583734	-	VAV66807.1
PPRCHA0_4997	protein_coding	ftsQ	putative cell division protein FtsQ	864	0.3	2.4	3.08	725.5	6141.9	2.1	0.16	0.20427	5439685	5440023	-	VAV71108.1
PPRCHA0_6126	protein_coding	atpG	ATP synthase F1, gamma subunit	858	0.3	2.9	3.08	877.4	7418.44	2.5	0.022	0.03214	4782302	4782967	-	VAV70505.1
PPRCHA0_5701	protein_coding	ahcY	adenosylhomocysteinase	1407	0.4	3.2	3.07	1620.1	13563.9	2.8	0.13	0.16878	5355658	5358399	-	VAV71029.1
PPRCHA0_0982	protein_coding		hypothetical protein	252	0.6	5.1	3.06	467.6	3891.57	4.5	0.14	0.18069	5367061	5368041	+	VAV71038.1
PPRCHA0_0979	protein_coding		methyltransferase type 11	810	0.3	2.5	3.05	742.7	6152.24	2.2	0.13	0.16878	5331249	5331896	-	VAV71003.1
PPRCHA0_0586	protein_coding	dnaB_2	replicative DNA helicase	1395	0.2	1.7	3.04	842.6	6922.9	1.5	0.013	0.0196	4577650	4578318	-	VAV70360.1
PPRCHA0_3986	protein_coding	liuC	putative 3-methylglutaconyl-CoA hydratase LiuC	813	0.1	1	3.04	304.1	2501.46	0.9	0.102	0.13564	5239625	5240836	+	VAV70920.1
PPRCHA0_2203	protein_coding		hypothetical protein	354	0.2	1.3	3.03	163.6	1338.49	1.1	0.45	0.51896	5974226	5974903	-	VAV71613.1
PPRCHA0_3449	protein_coding		putative secreted protein	231	0.2	1.9	3.03	163.6	1338.49	1.7	0.49	0.55703	6061005	6062441	+	VAV71696.1
PPRCHA0_1714	protein_coding		hypothetical protein	627	0.4	3.6	3.02	825.3	6682.11	3.1	0.025	0.03626	4808508	4821524	-	VAV70531.1
PPRCHA0_1079	protein_coding	era	GTP-binding protein Era	900	0.6	4.6	3.01	1556.7	12507.3	4.1	0.025	0.03626	4807243	4808280	-	VAV70530.1
PPRCHA0_5279	protein_coding		hypothetical protein	195	0.7	6	3.01	432.8	3488.91	5.2	1	1	6849303	6849728	-	VAV72426.1
PPRCHA0_5429	protein_coding	nrdR	transcriptional regulator NrdR	462	0.2	1.8	3.01	304.1	2449.85	1.5	0.18	0.22791	5481858	5482142	+	VAV71149.1
PPRCHA0_5583	protein_coding		acyl-CoA dehydrogenase family protein	1776	359.4	2883.9	3	1.91487e+06	1.53655e+07	2524.5	0.21	0.26212	5557907	5558683	-	VAV71219.1
PPRCHA0_1209	protein_coding	ispF	2-C-methyl-D-erythritol 2,4-cyclodiphosphate synthase	471	0.4	3.2	2.99	573.3	4545.35	2.8	0.024	0.03487	4800285	4801097	-	VAV70524.1
PPRCHA0_2411	protein_coding		transcriptional regulator, LysR family	924	0.1	0.5	2.98	163.6	1286.88	0.4	0.41	0.47731	5927952	5928308	+	VAV71571.1
PPRCHA0_1196	protein_coding	lpxB	lipid-A-disaccharide synthase	1122	0.4	3.3	2.97	1404.5	11010.7	2.9	0.0027	0.00433	4331877	4332086	-	VAV70133.1
PPRCHA0_5243	protein_coding	pilV	type IV pilus modification protein PilV	441	0.3	2.5	2.97	415.6	3258.47	2.1	0.06	0.08243	5085533	5086588	-	VAV70772.1
PPRCHA0_3898	protein_coding		putative secreted protein	264	0.2	1.6	2.96	163.6	1276.54	1.4	0.51	0.5753	6112939	6115044	-	VAV71744.1
PPRCHA0_1078	protein_coding	rnc	ribonuclease III	624	0.4	2.8	2.95	679	5230.06	2.4	0.021	0.03079	4748783	4749748	+	VAV70482.1
PPRCHA0_4522	protein_coding		ribonucleoside-diphosphate reductase, alpha subunit	2889	0.2	1.3	2.94	1473.8	11313.4	1.1	0.0009	0.00149	4184717	4185727	+	VAV69998.1
PPRCHA0_5511	protein_coding		hypothetical protein	429	0.7	5.1	2.94	854.3	6571.86	4.4	0.048	0.06699	5010707	5011615	-	VAV70702.1
PPRCHA0_1226	protein_coding		hypothetical protein	768	0.4	2.9	2.93	871.5	6640.84	2.5	0.01	0.01526	4521557	4522666	+	VAV70315.1
PPRCHA0_5611	protein_coding		inner membrane protein, CreD family	1374	35.6	270.7	2.93	146553	1.116e+06	235.2	0	0	3352226	3353215	+	VAV69300.1
PPRCHA0_5909	protein_coding	hemC	hydroxymethylbilane synthase	939	0.3	2.6	2.93	977.2	7428.78	2.3	0.17	0.21596	5466282	5467409	+	VAV71134.1
PPRCHA0_4519	protein_coding	pcpS	multifunctional 4'-phosphopantetheinyl transferase PcpS	723	0.2	1.4	2.92	409.7	3093.29	1.2	0.04	0.05648	4947229	4949217	-	VAV70651.1
PPRCHA0_4995	protein_coding	ftsZ	cell division protein FtsZ	1191	0.3	1.9	2.92	900.5	6819.68	1.7	0.0049	0.00768	4412145	4412537	+	VAV70218.1
PPRCHA0_1657	protein_coding	fleS	sensory box histidine kinase FleS	1209	1569.6	11770.7	2.91	5.69292e+06	4.26923e+07	10201.1	0	0	1213010	1213330	+	VAV67366.1
PPRCHA0_4083	protein_coding		RNA polymerase sigma-70 factor, ECF family	498	0.3	2.1	2.91	409.7	3082.95	1.8	0.068	0.09269	5118507	5119112	+	VAV70805.1
PPRCHA0_4359	protein_coding	aroA	prephenate dehydrogenase/3-phosphoshikimate 1-carboxyvinyltransferase	2205	0.3	2.2	2.91	1970.4	14785	1.9	0.023	0.03348	4792908	4794320	-	VAV70518.1
PPRCHA0_2475	protein_coding		acetyltransferase, GNAT family	525	0.2	1.3	2.89	275.1	2033.54	1.1	0.21	0.26212	5552058	5552258	-	VAV71210.1
PPRCHA0_5100	protein_coding		amidase family protein	1461	0.2	1.7	2.89	1035.1	7659.32	1.5	0.039	0.05516	4939648	4941342	-	VAV70642.1
PPRCHA0_2619	protein_coding	hcnA	hydrogen cyanide synthase HcnA	315	0.3	2.1	2.88	269.3	1981.93	1.8	0.31	0.36958	5788463	5789779	-	VAV71447.1
PPRCHA0_2754	protein_coding	acdA_1	acyl-CoA dehydrogenase	1158	0.2	1.2	2.86	550.2	4005.13	1	0.29	0.34797	5746718	5747557	+	VAV71404.1
PPRCHA0_0842	protein_coding	greA	transcription elongation factor GreA	474	0.5	3.6	2.84	708	5075.22	3.1	0.066	0.09011	5110391	5111746	-	VAV70797.1
PPRCHA0_2329	protein_coding		RNA polymerase sigma factor, FecI family	519	0.2	1.3	2.84	275.1	1971.59	1.1	0.26	0.31636	5673532	5674290	-	VAV71331.1
PPRCHA0_2419	protein_coding		hypothetical protein	930	0.4	2.5	2.84	988.9	7067.5	2.2	0.1	0.13304	5207715	5209340	-	VAV70888.1
PPRCHA0_2428	protein_coding		hypothetical protein	378	1.2	8.8	2.84	1402.9	10016.2	7.6	0.132	0.17134	5362803	5362985	-	VAV71033.1
PPRCHA0_0149	protein_coding		hypothetical protein	687	165.8	1174.9	2.83	341660	2.42139e+06	1009.1	0	0	133603	134103	-	VAV66430.1
PPRCHA0_4548	protein_coding	alaS	alanine-tRNA ligase	2622	0.3	2	2.83	2175.9	15442.5	1.7	0.0035	0.00555	4368948	4369592	+	VAV70172.1
PPRCHA0_2103	protein_coding	accD	acetyl-CoA carboxylase, carboxyl transferase, beta subunit	918	0.3	2.1	2.82	813.7	5759.93	1.8	0.014	0.02101	4595963	4597114	+	VAV70382.1
PPRCHA0_2425	protein_coding		hypothetical protein	663	0	6.1	2.82	0	12039.5	6.1	0.021	0.03079	4758810	4759091	+	VAV70486.1
PPRCHA0_3023	protein_coding		enoyl-CoA hydratase/isomerase family protein	831	0.1	0.8	2.81	275.1	1930.32	0.7	0.53	0.59371	6146662	6147096	-	VAV71771.1
PPRCHA0_4911	protein_coding	hscB	Fe-S protein assembly co-chaperone HscB	519	0.2	1.2	2.8	275.1	1919.98	1.1	0.33	0.39137	5828348	5829007	-	VAV71479.1
PPRCHA0_3644	protein_coding		hypothetical protein	552	0.5	3.5	2.79	837	5790.96	3	0.56	0.62176	6203422	6204909	-	VAV71830.1
PPRCHA0_1386	protein_coding		oxidoreductase, short chain dehydrogenase/reductase family	759	0.6	4	2.78	1310.5	8997.81	3.4	0.11	0.14521	5248931	5250346	+	VAV70931.1
PPRCHA0_5850	protein_coding		Type II/IV secretion system protein	1776	120.1	827.2	2.78	640027	4.40718e+06	707	0	0	3555241	3557028	-	VAV69471.1
PPRCHA0_5021	protein_coding	rplM	ribosomal protein L13	426	0.2	1.6	2.77	298.2	2033.54	1.4	0.17	0.21596	5462322	5463092	-	VAV71130.1
PPRCHA0_4957	protein_coding		histidine triad domain protein	474	0.2	1.3	2.76	275.1	1868.37	1.1	0.27	0.32691	5711157	5712107	+	VAV71370.1
PPRCHA0_5495	protein_coding	rpoB	DNA-directed RNA polymerase, beta subunit	4071	0.4	2.7	2.76	4848.7	32821.8	2.3	0	0	3261819	3262352	+	VAV69225.1
PPRCHA0_0016	protein_coding	glyQ	glycine-tRNA ligase, alpha subunit	951	0.2	1.6	2.75	684.9	4596.96	1.4	0.02	0.0294	4730038	4731627	-	VAV70469.1
PPRCHA0_2556	protein_coding		antibiotic biosynthesis monooxygenase domain protein	345	0.5	3	2.75	467.6	3144.9	2.6	0.28	0.33762	5721303	5722067	-	VAV71382.1
PPRCHA0_2226	protein_coding		NTD biosynthesis operon putative hydrolase NtdB	783	7.2	48.1	2.74	16953.4	112967	40.9	0.33	0.39137	5816486	5817658	+	VAV71469.1
PPRCHA0_0427	protein_coding	tatA	twin arginine-targeting protein translocase, TatA/E family	279	0	5.6	2.73	0	4713.84	5.6	0.027	0.03897	4834943	4835878	-	VAV70545.1
PPRCHA0_5975	protein_coding	exbB1	TonB system transport protein ExbB1	1002	0.2	1	2.73	467.6	3093.29	0.9	0.117	0.15405	5284242	5286068	-	VAV70966.1
PPRCHA0_5087	protein_coding	prs	ribose-phosphate diphosphokinase	930	0.2	1.4	2.72	585	3850.3	1.2	0.029	0.0417	4864702	4865910	-	VAV70573.1
PPRCHA0_1307	protein_coding	nhaA	Na+/H+ antiporter NhaA	1185	0.7	4.5	2.71	2451.3	16089.2	3.8	0.0063	0.00979	4446036	4447391	+	VAV70251.1
PPRCHA0_2309	protein_coding		hypothetical protein	225	0.6	4	2.71	415.6	2728.59	3.4	0.49	0.55703	6050864	6052582	+	VAV71688.1
PPRCHA0_4671	protein_coding		hypothetical protein	399	1.1	7.2	2.71	1321.9	8643.36	6.1	0.047	0.06572	5001722	5002252	-	VAV70693.1
PPRCHA0_3273	protein_coding		DNA-binding response regulator	699	0.1	0.9	2.7	304.1	1981.93	0.8	0.23	0.28442	5597084	5597560	-	VAV71259.1
PPRCHA0_1835	protein_coding	etfB	electron transfer flavoprotein, beta subunit	747	0.6	3.8	2.69	1339.2	8622.78	3.3	0.39	0.45636	5901854	5902564	-	VAV71544.1
PPRCHA0_1918	protein_coding		putative membrane protein	927	48.7	314.6	2.69	135358	874783	265.9	0.27	0.32691	5699958	5700164	+	VAV71356.1
PPRCHA0_2613	protein_coding		YghA protein	639	0.3	2	2.69	596.4	3850.3	1.7	0.021	0.03079	4759764	4760504	+	VAV70488.1
PPRCHA0_5091	protein_coding		TonB-dependent receptor	2052	238.2	1542	2.69	1.46609e+06	9.49231e+06	1303.8	0.16	0.20427	5442364	5442630	-	VAV71110.1
PPRCHA0_2196	protein_coding	acoB	acetoin dehydrogenase E1 component, beta subunit	1011	0.1	0.6	2.68	281	1806.41	0.5	0.24	0.29453	5621401	5622957	+	VAV71282.1
PPRCHA0_3076	protein_coding		transcriptional regulator, AraC family	1020	0.2	1.3	2.68	625.4	4015.47	1.1	0.061	0.08369	5087149	5088600	-	VAV70774.1
PPRCHA0_5238	protein_coding	thiO	glycine oxidase ThiO	1098	117	748.5	2.68	385410	2.46556e+06	631.5	0.24	0.29453	5647103	5648449	-	VAV71304.1
PPRCHA0_5468	protein_coding	secY	preprotein translocase, SecY subunit	1326	0.5	3.4	2.68	2105	13512.1	2.9	0.002	0.00324	4300643	4301005	-	VAV70096.1
PPRCHA0_3769	protein_coding		hypothetical protein	411	0.3	2.2	2.66	421.4	2666.64	1.8	0.113	0.14898	5277109	5278017	-	VAV70960.1
PPRCHA0_2089	protein_coding	dusC	tRNA-dihydrouridine synthase C	957	463.7	2919.5	2.65	1.33127e+06	8.38186e+06	2455.8	0	0	1495312	1495680	-	VAV67628.1
PPRCHA0_2932	protein_coding		malate/L-lactate dehydrogenase family protein	1035	0.1	0.8	2.65	415.6	2615.03	0.7	0.12	0.15713	5303882	5304811	+	VAV70981.1
PPRCHA0_3312	protein_coding		GAF domain/diguanylate cyclase domain protein	966	0.2	1.4	2.65	631.2	3953.52	1.1	0.03	0.04303	4872732	4877690	+	VAV70580.1
PPRCHA0_4996	protein_coding	ftsA	cell division protein FtsA	1257	0.4	2.3	2.63	1381.4	8543.45	1.9	0.36	0.42384	5872318	5873424	+	VAV71517.1
PPRCHA0_1227	protein_coding		hypothetical protein	405	0.4	2.2	2.62	432.8	2666.64	1.8	0.6	0.66044	6260560	6261471	+	VAV71875.1
PPRCHA0_4847	protein_coding		antibiotic biosynthesis monooxygenase domain protein	282	0.4	2.2	2.61	304.1	1858.02	1.8	0.28	0.33762	5734642	5735829	-	VAV71394.1
PPRCHA0_6131	protein_coding	atpB	ATP synthase F0, A subunit	870	0.4	2.4	2.61	1012	6176.24	2	0.014	0.02101	4605638	4606219	+	VAV70394.1
PPRCHA0_0332	protein_coding	fdsA	formate dehydrogenase, alpha subunit	2895	98.9	599.4	2.6	859006	5.20544e+06	500.5	0	0	306321	307367	-	VAV66567.1
PPRCHA0_3902	protein_coding	xylL	1,6-dihydroxycyclohexa-2,4-diene-1-carboxylate dehydrogenase	771	0.2	1.1	2.6	432.8	2625.37	0.9	0.114	0.1502	5279547	5280806	-	VAV70962.1
PPRCHA0_6132	protein_coding	atpI	ATP synthase protein I	405	0.3	2.1	2.6	415.6	2511.81	1.7	0.16	0.20427	5443987	5445096	+	VAV71112.1
PPRCHA0_3352	protein_coding		NAD binding domain protein	903	0.2	1	2.59	444.5	2676.98	0.8	0.16	0.20427	5433473	5434690	-	VAV71101.1
PPRCHA0_3729	protein_coding		putative lipoprotein	942	0.2	0.9	2.59	432.8	2615.03	0.8	0.17	0.21596	5460845	5461246	+	VAV71128.1
PPRCHA0_1508	protein_coding	ltrA	low temperature requirement protein LtrA	1185	0.2	1	2.58	625.4	3726.39	0.9	0.041	0.05779	4950284	4951264	-	VAV70653.1
PPRCHA0_3184	protein_coding		ABC transporter, permease protein	765	0.2	1.1	2.58	438.7	2625.37	1	0.11	0.14521	5259751	5261439	-	VAV70943.1
PPRCHA0_3504	protein_coding		hypothetical protein	468	0.2	1.3	2.57	304.1	1806.41	1.1	0.28	0.33762	5723965	5725239	-	VAV71385.1
PPRCHA0_4929	protein_coding	ectB	diaminobutyrate-2-oxoglutarate transaminase	1335	4.3	25.3	2.57	17088.9	101357	21	0.0001	0.00018	3906165	3907313	+	VAV69781.1
PPRCHA0_1104	protein_coding	rplS	ribosomal protein L19	348	1.3	7.4	2.56	1308.6	7734.84	6.2	0.53	0.59371	6136995	6139829	+	VAV71762.1
PPRCHA0_2205	protein_coding		hypothetical protein	354	0.5	3.2	2.56	573.3	3372.03	2.6	0.33	0.39137	5814648	5816369	+	VAV71468.1
PPRCHA0_3559	protein_coding		PAP2 family protein	621	0.2	1.4	2.56	444.5	2625.37	1.2	0.49	0.55703	6062471	6064666	+	VAV71697.1
PPRCHA0_4789	protein_coding		hypothetical protein	1092	0.2	1	2.56	579.2	3423.65	0.9	0.061	0.08369	5091130	5092470	-	VAV70778.1
PPRCHA0_0834	protein_coding	fur	ferric uptake regulation protein	402	0.7	4.3	2.55	894.6	5230.06	3.6	0.059	0.08116	5079288	5079512	+	VAV70763.1
PPRCHA0_0969	protein_coding		hypothetical protein	357	0.4	2.4	2.55	438.7	2573.76	2	0.47	0.53798	6010657	6012120	-	VAV71649.1
PPRCHA0_1220	protein_coding		phage baseplate assembly V family protein	588	0.3	1.9	2.53	567.5	3268.81	1.5	0.25	0.3057	5654386	5655333	-	VAV71310.1
PPRCHA0_0841	protein_coding	carB	carbamoyl-phosphate synthase, large subunit	3219	0.3	1.7	2.52	2836.3	16261.4	1.4	0	0	694420	694866	+	VAV66898.1
PPRCHA0_1102	protein_coding	rimM	16S rRNA processing protein RimM	534	0.4	2.4	2.51	684.9	3901.91	2	0.14	0.18069	5368028	5369578	+	VAV71039.1
PPRCHA0_1792	protein_coding		transporter, MotA/TolQ/ExbB proton channel family	633	0.7	3.7	2.51	1246.5	7088.08	3.1	0.056	0.07737	5051612	5052601	+	VAV70742.1
PPRCHA0_2846	protein_coding		transcriptional regulator, LuxR family	789	0.2	1.1	2.51	467.6	2666.64	0.9	0.24	0.29453	5625816	5627399	-	VAV71287.1
PPRCHA0_3535	protein_coding		hypothetical protein	582	0.2	1.1	2.51	327.1	1868.37	0.9	0.21	0.26212	5554533	5555054	-	VAV71213.1
PPRCHA0_1812	protein_coding	fabG	3-oxoacyl-[acyl-carrier-protein] reductase	738	0.3	1.4	2.5	556.1	3144.9	1.2	0.06	0.08243	5082498	5083700	-	VAV70768.1
PPRCHA0_4670	protein_coding	hemO	heme oxygenase HemO	606	0.3	1.8	2.5	585	3310.08	1.5	0.058	0.07986	5072377	5072922	+	VAV70759.1
PPRCHA0_1103	protein_coding	trmD	tRNA (guanine-N(1)-)-methyltransferase	750	0.4	2.4	2.49	960	5395.23	2	0.085	0.1146	5175272	5176738	-	VAV70856.1
PPRCHA0_0585	protein_coding	rplI	ribosomal protein L9	444	0.3	1.8	2.48	438.7	2449.85	1.5	0.11	0.14521	5247338	5247970	+	VAV70929.1
PPRCHA0_4949	protein_coding	yohD	inner membrane protein YohD	579	0.3	1.4	2.48	438.7	2449.85	1.2	0.104	0.13815	5244844	5245494	+	VAV70925.1
PPRCHA0_2036	protein_coding		Major tail tube protein	513	0.4	2.2	2.47	596.4	3310.08	1.8	0.073	0.09909	5139134	5142025	+	VAV70824.1
PPRCHA0_0134	protein_coding	lapA	large adhesive protein	14757	2719.9	14908.3	2.45	1.20415e+08	6.60007e+08	12188.4	0	0	113485	113700	-	VAV66418.1
PPRCHA0_2570	protein_coding		hypothetical protein	699	0.3	1.5	2.45	573.3	3134.56	1.2	0.11	0.14521	5252934	5253794	-	VAV70934.1
PPRCHA0_0774	protein_coding		transcriptional regulator, LysR family	909	0.4	2.1	2.44	1029.3	5594.75	1.7	0.027	0.03897	4836440	4836877	+	VAV70546.1
PPRCHA0_2852	protein_coding		hypothetical protein	639	0.8	4.3	2.44	1514.4	8240.71	3.5	0.033	0.04716	4898245	4899459	-	VAV70598.1
PPRCHA0_2857	protein_coding		prevent-host-death family protein	609	0.4	2	2.44	684.9	3716.05	1.7	0.26	0.31636	5676006	5676188	-	VAV71335.1
PPRCHA0_3619	protein_coding		FAD dependent oxidoreductase	1080	0.5	2.6	2.41	1585.6	8416.33	2.1	0.61	0.67061	6268826	6269755	+	VAV71884.1
PPRCHA0_4002	protein_coding		putative type I pilus protein CsuA/B	534	0.4	2.1	2.41	631.2	3361.69	1.7	0.45	0.51896	5986985	5987863	-	VAV71624.1
PPRCHA0_0202	protein_coding	uraH_2	hydroxyisourate hydrolase	408	3.4	18	2.4	4174.9	22076.5	14.6	0.88	0.92886	6508552	6510066	-	VAV72111.1
PPRCHA0_5957	protein_coding	rpmB	ribosomal protein L28	234	0.8	4.3	2.4	573.3	3031.34	3.5	0.22	0.27343	5581740	5582675	+	VAV71242.1
PPRCHA0_3366	protein_coding		transporter, major facilitator family	1161	0.1	0.7	2.39	467.6	2449.85	0.6	0.11	0.14521	5261654	5262598	+	VAV70944.1
PPRCHA0_5001	protein_coding	ftsW	cell division protein FtsW	1215	0.7	3.6	2.38	2543.7	13264.3	2.9	0.0067	0.01038	4463322	4464851	-	VAV70266.1
PPRCHA0_5083	protein_coding	hemA	glutamyl-tRNA reductase	1272	0.4	2	2.38	1462.4	7617.95	1.6	0.0077	0.01186	4494807	4495622	+	VAV70288.1
PPRCHA0_1155	protein_coding	adk	adenylate kinase	645	0.5	2.3	2.37	877.4	4535.01	1.9	0.034	0.0485	4900775	4902646	-	VAV70601.1
PPRCHA0_1737	protein_coding	sdhD	succinate dehydrogenase, hydrophobic membrane anchor protein	366	0.1	0.6	2.37	134.6	695.05	0.5	1	1	6618508	6619902	+	VAV72213.1
PPRCHA0_2391	protein_coding		hypothetical protein	684	0.1	0.3	2.37	134.6	695.05	0.3	1	1	6664810	6665046	-	VAV72259.1
PPRCHA0_3014	protein_coding		hypothetical protein	1110	0	0.2	2.37	134.6	695.05	0.2	1	1	6728492	6729043	+	VAV72315.1
PPRCHA0_5320	protein_coding	pcaG_2	protocatechuate 3,4-dioxygenase, alpha subunit	603	0.4	2.1	2.37	731.1	3778	1.7	0.058	0.07986	5073056	5076529	+	VAV70760.1
PPRCHA0_5506	protein_coding	tyrS	tyrosine-tRNA ligase	1197	0.4	2	2.37	1404.5	7277.26	1.6	0.016	0.02385	4642652	4643098	-	VAV70420.1
PPRCHA0_1579	protein_coding		hypothetical protein	741	26.1	132.3	2.34	58064.4	294066	106.2	0.0072	0.01112	4481888	4482538	-	VAV70277.1
PPRCHA0_2779	protein_coding		hypothetical protein	354	0.3	1.3	2.34	275.1	1390.1	1	0.45	0.51896	5981488	5982303	-	VAV71618.1
PPRCHA0_3360	protein_coding		putative aspartate aminotransferase	1176	0.2	1	2.34	713.8	3612.82	0.8	0.04	0.05648	4946789	4947118	-	VAV70650.1
PPRCHA0_0272	protein_coding		hypothetical protein	924	29.1	146.4	2.33	80574.5	405705	117.3	0.79	0.84519	6431446	6431811	-	VAV72031.1
PPRCHA0_3712	protein_coding		hypothetical protein	231	1.8	9	2.32	1256.6	6255.46	7.2	0.32	0.38062	5805377	5806705	-	VAV71461.1
PPRCHA0_5435	protein_coding		efflux ABC transporter, ATP-binding protein	708	0.4	2	2.32	848.4	4245.92	1.6	0.11	0.14521	5269312	5270025	-	VAV70953.1
PPRCHA0_1205	protein_coding	ispD	2-C-methyl-D-erythritol 4-phosphate cytidylyltransferase	705	0.4	1.8	2.31	765.8	3798.68	1.4	0.27	0.32691	5698251	5699414	+	VAV71354.1
PPRCHA0_1222	protein_coding		hypothetical protein	324	0.1	0.7	2.31	140.5	695.05	0.6	1	1	6602310	6602978	+	VAV72197.1
PPRCHA0_1334	protein_coding		hypothetical protein	114	0.4	2	2.31	140.5	695.05	1.6	1	1	6606499	6607080	-	VAV72201.1
PPRCHA0_2459	protein_coding		putative membrane protein	222	0.2	1	2.31	140.5	695.05	0.8	1	1	6679446	6679826	+	VAV72274.1
PPRCHA0_2869	protein_coding		acetyltransferase, GNAT family	510	0.1	0.5	2.31	140.5	695.05	0.4	1	1	6717017	6718954	+	VAV72304.1
PPRCHA0_3616	protein_coding		transcriptional regulator, LysR family	879	0.2	0.8	2.29	403.9	1981.93	0.6	0.24	0.29453	5637994	5638905	-	VAV71296.1
PPRCHA0_4416	protein_coding	uraD	OHCU decarboxylase	513	0.3	1.3	2.29	403.9	1981.93	1	0.26	0.31636	5689997	5690626	-	VAV71345.1
PPRCHA0_4611	protein_coding	kdpE_2	KDP operon transcriptional regulatory protein KdpE	690	133.7	654.3	2.29	276862	1.35443e+06	520.6	0.0039	0.00616	4383625	4384860	+	VAV70188.1
PPRCHA0_3369	protein_coding	dad	2,4'-dihydroxyacetophenone dioxygenase	531	0.2	0.8	2.28	275.1	1338.49	0.7	0.49	0.55703	6059699	6060979	+	VAV71695.1
PPRCHA0_4637	protein_coding		YihY family protein	942	48.4	234.2	2.27	136782	661788	185.8	0.0006	0.00101	4118871	4119653	+	VAV69949.1
PPRCHA0_0141	protein_coding		ABC transporter, permease protein	864	13.6	65.3	2.26	35262.3	169269	51.7	0.58	0.64072	6219982	6220971	+	VAV71843.1
PPRCHA0_2182	protein_coding		hypothetical protein	183	0.2	1.2	2.26	134.6	643.44	0.9	1	1	6646069	6646194	-	VAV72240.1
PPRCHA0_2416	protein_coding		acetyltransferase, GNAT family	423	0.1	0.5	2.26	134.6	643.44	0.4	1	1	6672371	6673015	-	VAV72266.1
PPRCHA0_3756	protein_coding		hypothetical protein	153	0.3	1.4	2.26	134.6	643.44	1.1	1	1	6787268	6788230	+	VAV72369.1
PPRCHA0_3766	protein_coding		prophage lambdaSo, tail assembly protein I	570	0.4	2.1	2.26	765.8	3664.43	1.7	0.23	0.28442	5601378	5602151	+	VAV71263.1
PPRCHA0_4051	protein_coding		hypothetical protein	180	0.2	1.2	2.26	134.6	643.44	0.9	1	1	6809725	6810591	+	VAV72390.1
PPRCHA0_2557	protein_coding		putative cytochrome P450 oxidoreductase	1137	0.1	0.6	2.25	415.6	1971.59	0.5	0.22	0.27343	5567965	5569044	+	VAV71229.1
PPRCHA0_3890	protein_coding		HNH endonuclease domain protein	765	105.4	501.9	2.25	241898	1.15178e+06	396.5	0.26	0.31636	5682516	5683880	-	VAV71340.1
PPRCHA0_1482	protein_coding	purC	phosphoribosylaminoimidazolesuccinocarboxamide synthase	711	10.2	48.1	2.24	21687.4	102651	38	0.0032	0.00509	4352492	4353382	-	VAV70155.1
PPRCHA0_5491	protein_coding	fusA3	translation elongation factor G	2145	0.8	3.9	2.24	5383.3	25389.7	3.1	0.0004	0.00068	4075468	4076568	+	VAV69915.1
PPRCHA0_0398	protein_coding	fbp	fructose-1,6-bisphosphatase	1008	0.5	2.5	2.23	1602.9	7504.39	2	0.015	0.02245	4607437	4608312	-	VAV70398.1
PPRCHA0_0805	protein_coding		transporter, BCCT family	1557	21.5	100.7	2.23	100577	470565	79.2	0.0013	0.00213	4242608	4245130	-	VAV70039.1
PPRCHA0_5535	protein_coding		polyamine ABC transporter, permease protein	822	11	51.8	2.23	27204.4	127708	40.8	0.29	0.34797	5761093	5761932	+	VAV71416.1
PPRCHA0_6125	protein_coding	atpD	ATP synthase F1, beta subunit	1374	0.9	4.3	2.23	3752.4	17644.5	3.4	0.0017	0.00277	4281671	4282009	-	VAV70073.1
PPRCHA0_3274	protein_coding	acrA	acriflavine resistance protein A	1152	454	2116.9	2.22	1.56892e+06	7.31584e+06	1662.9	0	0	1942908	1945739	+	VAV68042.1
PPRCHA0_5414	protein_coding	xseB	exodeoxyribonuclease VII, small subunit	240	0.4	1.9	2.22	298.2	1390.1	1.5	0.5	0.56599	6095482	6095958	-	VAV71727.1
PPRCHA0_2327	protein_coding		hypothetical protein	594	0.2	1.1	2.21	415.6	1919.98	0.8	0.2	0.2506	5525689	5526210	-	VAV71185.1
PPRCHA0_2699	protein_coding	dmpI	4-oxalocrotonate tautomerase family enzyme	189	0.2	1.1	2.2	140.5	643.44	0.9	1	1	6696919	6697653	-	VAV72289.1
PPRCHA0_2741	protein_coding		hypothetical protein	279	0.2	0.8	2.2	140.5	643.44	0.6	1	1	6705060	6706544	-	VAV72295.1
PPRCHA0_2981	protein_coding		response regulator	423	0.3	1.5	2.2	421.4	1930.32	1.2	1	1	6725393	6725764	-	VAV72310.1
PPRCHA0_3851	protein_coding		transcriptional regulator, AsnC family	435	0.1	0.5	2.2	140.5	643.44	0.4	1	1	6801349	6802221	-	VAV72380.1
PPRCHA0_4740	protein_coding		hypothetical protein	1329	92.3	424.9	2.2	367826	1.69422e+06	332.7	0	0	2727842	2728213	+	VAV68756.1
PPRCHA0_5256	protein_coding	rpmA	ribosomal protein L27	255	0.7	3.4	2.2	573.3	2625.37	2.7	0.2	0.2506	5541307	5542455	-	VAV71200.1
PPRCHA0_0925	protein_coding	lptA	lipopolysaccharide ABC transporter, periplasmic lipopolysaccharide-binding protein LptA	543	0.3	1.2	2.19	432.8	1981.93	1	0.24	0.29453	5611061	5611942	+	VAV71272.1
PPRCHA0_2346	protein_coding	rtcA	RNA 3'-phosphate cyclase	1026	3.2	14.8	2.19	9956.7	45429.5	11.5	0.55	0.61221	6174941	6175903	-	VAV71806.1
PPRCHA0_3626	protein_coding		flavin reductase-like protein	558	0.2	0.8	2.19	304.1	1390.1	0.6	0.47	0.53798	6023619	6024458	+	VAV71660.1
PPRCHA0_3778	protein_coding		phage tail protein	651	0.1	0.7	2.18	281	1276.54	0.5	0.46	0.5289	6000816	6001598	-	VAV71639.1
PPRCHA0_4305	protein_coding	ohrR	organic hydroperoxide resistance transcriptional regulator	459	272.7	1234.4	2.18	375454	1.69981e+06	961.8	0	0	2387685	2388911	+	VAV68458.1
PPRCHA0_2553	protein_coding		transcriptional regulator, LysR family	930	0.2	0.9	2.17	579.2	2615.03	0.7	0.14	0.18069	5373699	5374073	-	VAV71044.1
PPRCHA0_4900	protein_coding	yfgL	outer membrane assembly lipoprotein YfgL	1203	0.4	1.8	2.17	1479.6	6671.77	1.4	0.083	0.112	5172421	5173431	-	VAV70853.1
PPRCHA0_5082	protein_coding	prfA	peptide chain release factor 1	1080	0.4	1.8	2.17	1293	5832.23	1.4	0.034	0.0485	4905604	4906554	+	VAV70606.1
PPRCHA0_1186	protein_coding	frr	ribosome recycling factor	555	0.6	2.7	2.16	988.9	4421.44	2.1	0.048	0.06699	5006395	5007543	-	VAV70698.1
PPRCHA0_5546	protein_coding	surA	peptidyl-prolyl cis-trans isomerase SurA	1320	0.3	1.2	2.16	1023.7	4586.62	0.9	0.05	0.06964	5017756	5018649	+	VAV70711.1
PPRCHA0_6127	protein_coding	atpA	ATP synthase F1, alpha subunit	1542	0.9	4.2	2.16	4314.1	19227.5	3.2	0.034	0.0485	4906631	4907092	+	VAV70607.1
PPRCHA0_1547	protein_coding		putative tricarboxylate transport protein TctA	579	0.2	0.7	2.15	275.1	1224.93	0.5	0.58	0.64072	6221017	6221784	-	VAV71844.1
PPRCHA0_3189	protein_coding		nitrate/nitrite/cyanate ABC transporter, NitT family, ATP-binding protein	837	0.2	1.1	2.15	602.3	2676.98	0.8	0.1	0.13304	5221766	5222413	+	VAV70901.1
PPRCHA0_5325	protein_coding		HAD-superfamily hydrolase, subfamily IA, variant 1 and 3	591	803.6	3569.8	2.15	1.42476e+06	6.32923e+06	2766.2	0.26	0.31636	5691708	5692706	+	VAV71347.1
PPRCHA0_2114	protein_coding		hypothetical protein	318	0.5	2.1	2.14	461.8	2033.54	1.6	0.24	0.29453	5617449	5618393	-	VAV71279.1
PPRCHA0_3907	protein_coding	catA	catechol 1,2-dioxygenase	927	0.1	0.6	2.14	409.7	1806.41	0.5	0.21	0.26212	5555429	5555815	-	VAV71215.1
PPRCHA0_1100	protein_coding	ffh	signal recognition particle protein	1374	0.4	1.8	2.13	1731.7	7576.68	1.4	0.0113	0.01717	4556690	4557595	+	VAV70343.1
PPRCHA0_2032	protein_coding		phage-like tail protein	438	0	3.4	2.13	0	4442.12	3.4	0.51	0.5753	6098998	6099462	-	VAV71731.1
PPRCHA0_3160	protein_coding		ATPase, AFG1 family	1125	0.3	1.3	2.13	1023.7	4493.74	1	0.067	0.09143	5117006	5117410	+	VAV70802.1
PPRCHA0_4351	protein_coding	wbpV	UDP-glucose 4-epimerase	978	481.7	2114.3	2.13	1.41337e+06	6.20326e+06	1632.5	0	0	2450136	2451908	-	VAV68488.1
PPRCHA0_4680	protein_coding		hypothetical protein	357	0.4	1.8	2.13	438.7	1919.98	1.4	0.2	0.2506	5540528	5541319	-	VAV71199.1
PPRCHA0_3472	protein_coding		putative site-specific recombinase, integrase family	657	0.2	0.9	2.12	415.6	1806.41	0.7	0.24	0.29453	5636402	5637925	+	VAV71295.1
PPRCHA0_3549	protein_coding		hypothetical protein	1749	0.3	1.1	2.12	1327.7	5780.62	0.8	0.074	0.10036	5144854	5145261	-	VAV70828.1
PPRCHA0_3618	protein_coding		drug resistance transporter, EmrB/QacA family	1539	0.2	0.7	2.12	765.8	3320.42	0.6	0.074	0.10036	5145513	5146340	-	VAV70829.1
PPRCHA0_3963	protein_coding	lpxH	UDP-2,3-diacylglucosamine hydrolase	750	0.9	3.9	2.12	2045.5	8873.91	3	0.19	0.23939	5506857	5509160	-	VAV71171.1
PPRCHA0_1144	protein_coding	prfB	Peptide chain release factor 2	840	0.2	0.8	2.11	444.5	1919.98	0.6	0.3	0.35877	5769049	5769765	+	VAV71425.1
PPRCHA0_1194	protein_coding	fabZ	beta-hydroxyacyl-(acyl-carrier-protein) dehydratase FabZ	438	0.2	1	2.11	298.2	1286.88	0.8	0.41	0.47731	5922643	5925081	-	VAV71568.1
PPRCHA0_2698	protein_coding		hypothetical protein	429	0.1	0.5	2.11	134.6	581.49	0.3	1	1	6693833	6696916	-	VAV72288.1
PPRCHA0_3049	protein_coding		site-specific recombinase, phage integrase family	939	0.2	0.7	2.11	432.8	1868.37	0.5	0.22	0.27343	5573602	5574447	+	VAV71234.1
PPRCHA0_3408	protein_coding		hypothetical protein	228	0.2	0.9	2.11	134.6	581.49	0.7	1	1	6755208	6755855	+	VAV72341.1
PPRCHA0_3707	protein_coding		transcriptional regulator, LysR family	909	0.1	0.4	2.11	269.3	1162.97	0.3	0.48	0.54749	6044917	6046182	-	VAV71681.1
PPRCHA0_3958	protein_coding	higB-2	toxin HigB-2	348	0.1	0.6	2.11	134.6	581.49	0.4	1	1	6806327	6806704	+	VAV72386.1
PPRCHA0_4050	protein_coding		hypothetical protein	267	0.2	0.7	2.11	134.6	581.49	0.6	1	1	6809060	6809725	+	VAV72389.1
PPRCHA0_1977	protein_coding		hypothetical protein	321	0.3	1.3	2.1	298.2	1276.54	1	0.44	0.50915	5959244	5959693	-	VAV71600.1
PPRCHA0_2111	protein_coding	cat3	chloramphenicol O-acetyltransferase	633	0.3	1.3	2.1	585	2501.46	1	0.14	0.18069	5371774	5373105	+	VAV71042.1
PPRCHA0_3132	protein_coding		sigma-54 dependent transcriptional regulator	1323	0.1	0.5	2.1	432.8	1858.02	0.4	0.24	0.29453	5632945	5634309	+	VAV71292.1
PPRCHA0_0520	protein_coding	wapP	putative heptose kinase WapP	732	0.3	1.1	2.09	573.3	2439.51	0.8	0.113	0.14898	5276271	5277116	-	VAV70959.1
PPRCHA0_2131	protein_coding	rbsD	D-ribose pyranase	402	0.1	0.6	2.09	163.6	695.05	0.4	1	1	6637711	6638637	+	VAV72234.1
PPRCHA0_2180	protein_coding		HAD hydrolase, family IA, variant 3	627	0.2	0.7	2.09	327.1	1390.1	0.6	0.53	0.59371	6140568	6142016	-	VAV71764.1
PPRCHA0_3146	protein_coding	paaW	putative membrane protein PaaW	306	0.2	0.8	2.09	163.6	695.05	0.6	1	1	6736352	6737302	-	VAV72324.1
PPRCHA0_6130	protein_coding		putative membrane protein	255	0.6	2.4	2.09	438.7	1868.37	1.9	0.22	0.27343	5582783	5584711	+	VAV71243.1
PPRCHA0_1201	protein_coding	pyrG	CTP synthase	1629	0.4	1.7	2.08	2006.8	8457.6	1.3	0.023	0.03348	4785242	4786465	+	VAV70508.1
PPRCHA0_2897	protein_coding		Mg2+ transporter-C, MgtC family	501	0.2	0.8	2.08	275.1	1162.97	0.6	0.54	0.60315	6156029	6157222	-	VAV71792.1
PPRCHA0_2702	protein_coding		putrescine ABC transporter, periplasmic putrescine-binding protein, PotF family	1119	0.2	0.7	2.07	579.2	2439.51	0.6	0.17	0.21596	5455763	5457664	+	VAV71123.1
PPRCHA0_3743	protein_coding	moaB_1	molybdenum cofactor biosynthesis protein B	537	0.3	1.1	2.07	415.6	1744.46	0.8	0.24	0.29453	5639018	5640211	-	VAV71297.1
PPRCHA0_4397	protein_coding	aroC	chorismate synthase	1089	0.2	1	2.07	748.6	3144.9	0.7	0.098	0.13169	5194466	5195257	+	VAV70872.1
PPRCHA0_5399	protein_coding		DedA family protein	654	105.6	439.5	2.06	207098	862260	333.9	0	0	3203043	3204680	-	VAV69182.1
PPRCHA0_0023	protein_coding	fmt	methionyl-tRNA formyltransferase	957	0.2	0.7	2.05	467.6	1930.32	0.5	0.22	0.27343	5561324	5562238	-	VAV71223.1
PPRCHA0_1607	protein_coding		hypothetical protein	309	0.2	0.6	2.05	140.5	581.49	0.5	1	1	6616067	6617008	-	VAV72211.1
PPRCHA0_2140	protein_coding	rpmI	ribosomal protein L35	192	0.2	1	2.05	140.5	581.49	0.8	1	1	6638641	6639609	-	VAV72235.1
PPRCHA0_2363	protein_coding		NAD-dependent deacetylase	840	0.1	0.2	2.05	140.5	581.49	0.2	1	1	6664643	6664798	-	VAV72258.1
PPRCHA0_2731	protein_coding		hypothetical protein	339	0.1	0.6	2.05	140.5	581.49	0.4	1	1	6704489	6704995	-	VAV72294.1
PPRCHA0_2991	protein_coding		hypothetical protein	297	0.2	0.7	2.05	140.5	581.49	0.5	1	1	6726906	6728054	-	VAV72313.1
PPRCHA0_3670	protein_coding		hypothetical protein	507	0.1	0.4	2.05	140.5	581.49	0.3	1	1	6780411	6781232	+	VAV72363.1
PPRCHA0_4825	protein_coding		hypothetical protein	372	0.1	0.5	2.05	140.5	581.49	0.4	1	1	6833788	6834402	+	VAV72413.1
PPRCHA0_5148	protein_coding		hypothetical protein	330	0.1	0.6	2.05	140.5	581.49	0.4	1	1	6843822	6844283	+	VAV72421.1
PPRCHA0_2436	protein_coding		hypothetical protein	363	0.3	1.1	2.04	298.2	1224.93	0.9	0.59	0.65037	6245275	6249018	+	VAV71865.1
PPRCHA0_3467	protein_coding		hypothetical protein	342	0.3	1.2	2.04	298.2	1224.93	0.9	0.47	0.53798	6023118	6023576	+	VAV71659.1
PPRCHA0_4268	protein_coding		acyltransferase family protein	969	0.2	0.8	2.04	579.2	2387.9	0.6	0.11	0.14521	5267075	5267311	+	VAV70950.1
PPRCHA0_5142	protein_coding		short chain dehydrogenase/reductase family protein	771	0.1	0.5	2.04	298.2	1224.93	0.4	0.5	0.56599	6094985	6095485	-	VAV71726.1
PPRCHA0_3886	protein_coding		hypothetical protein	1233	47.7	194.5	2.03	176465	719449	146.8	0	0	2167715	2168656	-	VAV68245.1
PPRCHA0_0652	protein_coding	oprC	TonB-dependent outermembrane copper receptor OprC	2130	35.7	145.1	2.02	227903	927426	109.5	0.0012	0.00197	4231800	4232687	-	VAV70029.1
PPRCHA0_3762	protein_coding		hypothetical protein	705	0.1	0.6	2.01	304.1	1224.93	0.4	0.48	0.54749	6046359	6047045	+	VAV71682.1
PPRCHA0_2365	protein_coding		putative ABC transporter	1209	0.1	0.5	1.99	467.6	1858.02	0.4	0.14	0.18069	5373121	5373480	-	VAV71043.1
PPRCHA0_3822	protein_coding		hypothetical protein	423	1.8	7	1.99	2238	8904.83	5.3	0.19	0.23939	5505569	5506186	+	VAV71169.1
PPRCHA0_4689	protein_coding		histidine kinase domain protein	411	0.4	1.5	1.99	467.6	1858.02	1.1	0.28	0.33762	5732398	5734452	-	VAV71393.1
PPRCHA0_0629	protein_coding		hypothetical protein	180	0.3	1.2	1.98	163.6	643.44	0.9	1	1	6583136	6584101	+	VAV72182.1
PPRCHA0_2024	protein_coding		hypothetical protein	231	0.2	0.9	1.98	163.6	643.44	0.7	1	1	6628833	6629729	+	VAV72224.1
PPRCHA0_2274	protein_coding		putative iron compound ABC transporter, iron compound-binding protein	915	0.4	1.5	1.98	1046.8	4132.35	1.1	0.2	0.2506	5524968	5525672	+	VAV71184.1
PPRCHA0_3389	protein_coding		transcriptional regulator, LysR family	897	0.4	1.6	1.98	1064	4183.97	1.2	0.11	0.14521	5262648	5263118	+	VAV70945.1
PPRCHA0_3847	protein_coding	rpmJ	ribosomal protein L36	147	0.4	1.5	1.98	163.6	643.44	1.1	1	1	6799929	6801341	+	VAV72379.1
PPRCHA0_2562	protein_coding		hypothetical protein	948	0.3	1.2	1.96	848.4	3310.08	0.9	0.14	0.18069	5374231	5375682	+	VAV71045.1
PPRCHA0_5960	protein_coding	coaBC	phosphopantothenoylcysteine decarboxylase/phosphopantothenate-cysteine ligase	1206	0.5	2	1.94	1854.9	7119.11	1.5	0.058	0.07986	5078088	5078411	-	VAV70762.1
PPRCHA0_2533	protein_coding		drug resistance transporter, EmrB/QacA family	1512	0.3	1	1.92	1181.4	4483.39	0.7	0.059	0.08116	5080412	5081692	+	VAV70765.1
PPRCHA0_0391	protein_coding	glnA_2	glutamine synthetase, type I	1404	0.4	1.7	1.91	1883.8	7088.08	1.2	0.03	0.04303	4867415	4868578	+	VAV70577.1
PPRCHA0_0500	protein_coding	putA	proline dehydrogenase/delta-1-pyrroline-5-carboxylate dehydrogenase	3951	1212.6	4562.6	1.91	1.43732e+07	5.40804e+07	3350	0.29	0.34797	5738282	5739190	-	VAV71397.1
PPRCHA0_5970	protein_coding	rpoZ	DNA-directed RNA polymerase, omega subunit	261	1.1	4.2	1.91	866	3258.47	3.1	0.32	0.38062	5809438	5810856	+	VAV71465.1
PPRCHA0_3056	protein_coding		membrane protein	411	0.7	2.6	1.89	866	3217.2	1.9	0.49	0.55703	6053593	6054225	-	VAV71691.1
PPRCHA0_2448	protein_coding		hypothetical protein	879	0.2	0.8	1.88	567.5	2085.15	0.6	0.3	0.35877	5770905	5771258	-	VAV71428.1
PPRCHA0_1111	protein_coding	thrC	threonine synthase	1407	0.2	0.9	1.87	1006.2	3674.78	0.6	0.085	0.1146	5176738	5177763	-	VAV70857.1
PPRCHA0_1189	protein_coding	dxr	1-deoxy-D-xylulose 5-phosphate reductoisomerase	1188	0.4	1.6	1.87	1514.4	5543.14	1.1	0.084	0.1133	5173789	5175135	-	VAV70855.1
PPRCHA0_3388	protein_coding		short chain dehydrogenase/reductase family protein	729	0.4	1.5	1.87	877.4	3196.51	1.1	0.123	0.16095	5320750	5321760	-	VAV70995.1
PPRCHA0_4660	protein_coding		N-acylglucosamine 2-epimerase	1257	0.2	0.8	1.87	877.4	3196.51	0.6	0.23	0.28442	5604949	5606694	+	VAV71267.1
PPRCHA0_2250	protein_coding	pedR2	two-component transcriptional regulator PedR2	636	28.9	104.9	1.86	55227.5	200109	75.9	0.005	0.00783	4412901	4413197	+	VAV70220.1
PPRCHA0_2705	protein_coding		TRAP transporter, DctQ-like membrane protein	630	0.3	1	1.86	544.4	1971.59	0.8	0.3	0.35877	5772427	5772906	-	VAV71430.1
PPRCHA0_3546	protein_coding		AMP-binding domain protein	1893	0.2	0.7	1.86	1064	3850.3	0.5	0.15	0.19267	5408143	5409483	+	VAV71076.1
PPRCHA0_2971	protein_coding		efflux ABC transporter, permease protein	1197	0.2	0.6	1.85	579.2	2085.15	0.4	0.22	0.27343	5572894	5573517	-	VAV71233.1
PPRCHA0_3372	protein_coding		carbohydrate-selective porin, OprB family protein	1299	0.1	0.5	1.85	550.2	1981.93	0.4	0.24	0.29453	5634937	5636262	+	VAV71294.1
PPRCHA0_1796	protein_coding	kdsB	3-deoxy-D-manno-octulosonate cytidylyltransferase	762	0.3	1.2	1.84	742.7	2666.64	0.8	0.24	0.29453	5614797	5615423	-	VAV71277.1
PPRCHA0_5496	protein_coding		hypothetical protein	363	1	3.5	1.84	1069.9	3839.95	2.5	0.18	0.22791	5482219	5482515	+	VAV71150.1
PPRCHA0_2118	protein_coding		hypothetical protein	459	0.1	0.4	1.83	163.6	581.49	0.3	1	1	6637019	6637597	-	VAV72233.1
PPRCHA0_2643	protein_coding		hypothetical protein	228	0.2	0.9	1.83	163.6	581.49	0.6	1	1	6690210	6691922	-	VAV72285.1
PPRCHA0_5071	protein_coding		hypothetical protein	423	0.1	0.5	1.83	163.6	581.49	0.3	1	1	6841918	6842238	-	VAV72419.1
PPRCHA0_2552	protein_coding		translocator protein, LysE family	630	0.4	1.4	1.82	742.7	2615.03	1	0.15	0.19267	5400797	5401636	-	VAV71069.1
PPRCHA0_1740	protein_coding	sucA	2-oxoglutarate dehydrogenase, E1 component	2829	0.7	2.4	1.81	5722.9	20087.3	1.7	0.046	0.06447	4984317	4985711	+	VAV70679.1
PPRCHA0_3025	protein_coding		putative protein activator	495	0.4	1.4	1.81	579.2	2033.54	1	0.24	0.29453	5628017	5629177	+	VAV71289.1
PPRCHA0_0840	protein_coding	carA	carbamoyl-phosphate synthase, small subunit	1134	0.3	1.2	1.8	1152.5	4015.47	0.8	0.077	0.10418	5153979	5154668	-	VAV70838.1
PPRCHA0_1741	protein_coding	sucB	dihydrolipoyllysine-residue succinyltransferase, E2 component of oxoglutarate dehydrogenase (succinyl-transferring) complex	1227	0.2	0.9	1.8	906.3	3155.24	0.6	0.099	0.13292	5195851	5196909	-	VAV70874.1
PPRCHA0_3503	protein_coding		hypothetical protein	939	30.5	105.5	1.79	85856.1	297191	75	0.017	0.02523	4660890	4661753	-	VAV70434.1
PPRCHA0_0381	protein_coding		hypothetical protein	168	0	2.4	1.78	0	1224.93	2.4	0.5	0.56599	6071048	6071536	+	VAV71705.1
PPRCHA0_2085	protein_coding	gltX	glutamate-tRNA ligase	1479	0.3	1	1.78	1321.9	4545.35	0.7	0.1	0.13304	5205048	5205728	+	VAV70884.1
PPRCHA0_2175	protein_coding		glyoxalase family protein	411	0.5	1.6	1.77	579.2	1971.59	1.1	0.23	0.28442	5594717	5595340	+	VAV71256.1
PPRCHA0_2402	protein_coding		transcriptional regulator, AsnC family	438	0.4	1.5	1.77	567.5	1930.32	1	1	1	6669175	6669630	+	VAV72263.1
PPRCHA0_0425	protein_coding	tatC	twin arginine-targeting protein translocase TatC	792	0.3	1	1.76	719.6	2439.51	0.7	0.19	0.23939	5486877	5489984	+	VAV71155.1
PPRCHA0_1809	protein_coding	rpmF	ribosomal protein L32	180	0	2.4	1.76	0	1286.88	2.4	1	1	6620727	6621011	+	VAV72215.1
PPRCHA0_2763	protein_coding		transcriptional regulator, LacI family	1014	0.1	0.5	1.76	409.7	1390.1	0.3	0.48	0.54749	6043313	6043780	-	VAV71678.1
PPRCHA0_3695	protein_coding		putative branched-chain amino acid ABC transporter, permease protein	858	0.2	0.7	1.76	550.2	1858.02	0.5	0.27	0.32691	5705727	5706365	+	VAV71364.1
PPRCHA0_5006	protein_coding	ftsI	peptidoglycan synthetase FtsI	1737	0.4	1.2	1.76	1866.3	6341.42	0.9	0.03	0.04303	4880426	4883374	+	VAV70583.1
PPRCHA0_3872	protein_coding		hypothetical protein	399	1.4	4.6	1.75	1650.4	5532.8	3.2	0.14	0.18069	5385367	5386122	-	VAV71053.1
PPRCHA0_5004	protein_coding	murF	UDP-N-acetylmuramoyl-tripeptide-D-alanyl-D-alanine ligase	1365	0.3	1	1.75	1193.1	4005.13	0.7	0.16	0.20427	5440120	5442228	-	VAV71109.1
PPRCHA0_2139	protein_coding	infC	translation initiation factor IF-3	531	1.1	3.5	1.74	1674	5594.75	2.5	0.16	0.20427	5425244	5427289	+	VAV71092.1
PPRCHA0_3529	protein_coding		flavin reductase domain protein	507	0.4	1.4	1.74	625.4	2085.15	1	0.52	0.58507	6127189	6129600	+	VAV71755.1
PPRCHA0_1533	protein_coding		hypothetical protein	540	1198.7	3980.1	1.73	1.9419e+06	6.44774e+06	2781.4	0.0001	0.00018	3859018	3859176	-	VAV69728.1
PPRCHA0_2396	protein_coding		transcriptional regulator, MerR family	387	0.6	2.1	1.73	736.9	2439.51	1.5	0.18	0.22791	5473436	5473801	-	VAV71140.1
PPRCHA0_5991	protein_coding	tssK	type VI secretion protein TssK	1332	1285	4265.2	1.73	5.13471e+06	1.70438e+07	2980.3	0.0009	0.00149	4190263	4191657	+	VAV70003.1
PPRCHA0_0674	protein_coding	fis	DNA-binding protein Fis	318	1.2	4	1.72	1152.5	3798.68	2.8	0.29	0.34797	5739417	5740535	+	VAV71398.1
PPRCHA0_0521	protein_coding		lipopolysaccharide kinase, WaaP family	750	0.5	1.5	1.71	1017.9	3320.42	1	0.11	0.14521	5246816	5247247	+	VAV70928.1
PPRCHA0_0803	protein_coding		hypothetical protein	651	0.3	1	1.71	567.5	1858.02	0.7	0.23	0.28442	5585664	5586233	-	VAV71246.1
PPRCHA0_1834	protein_coding		electron-transferring-flavoprotein dehydrogenase	1647	0.2	0.8	1.71	1187.3	3891.57	0.5	0.15	0.19267	5398223	5399740	+	VAV71067.1
PPRCHA0_5760	protein_coding		cell division protein FtsY	1572	0.4	1.4	1.71	1970.4	6465.32	1	0.054	0.07479	5044716	5046872	+	VAV70736.1
PPRCHA0_2465	protein_coding		hypothetical protein	492	0.4	1.3	1.7	608.1	1981.93	0.9	0.25	0.3057	5659422	5659793	+	VAV71314.1
PPRCHA0_4999	protein_coding	murC	UDP-N-acetylmuramate-L-alanine ligase	1452	0.3	0.9	1.7	1181.4	3839.95	0.6	0.11	0.14521	5268629	5269294	-	VAV70952.1
PPRCHA0_5458	protein_coding	ssb	Single-stranded DNA-binding protein	507	0.4	1.2	1.7	573.3	1868.37	0.9	0.2	0.2506	5542642	5544114	-	VAV71201.1
PPRCHA0_3605	protein_coding		hypothetical protein	465	0.4	1.3	1.69	579.2	1868.37	0.9	0.23	0.28442	5599388	5600308	-	VAV71261.1
PPRCHA0_4361	protein_coding	pheA	chorismate mutase/prephenate dehydratase	1092	0.7	2.4	1.69	2403.2	7762.55	1.6	0.54	0.60315	6169149	6169514	-	VAV71798.1
PPRCHA0_5557	protein_coding	folB_2	dihydroneopterin aldolase	351	0.9	3.1	1.69	1000.3	3217.2	2.1	0.42	0.48812	5946186	5947553	-	VAV71586.1
PPRCHA0_0852	protein_coding	infB	Translation initiation factor IF-2	2514	0.6	1.9	1.68	4491.2	14379	1.3	0.24	0.29453	5610472	5611074	+	VAV71271.1
PPRCHA0_0986	protein_coding		hypothetical protein	315	72.1	230.7	1.68	68156	217975	158.5	0.92	0.96593	6538222	6539139	-	VAV72138.1
PPRCHA0_1184	protein_coding	tsf	translation elongation factor Ts	864	0.5	1.7	1.68	1404.2	4493.74	1.2	0.099	0.13292	5195364	5195681	+	VAV70873.1
PPRCHA0_0537	protein_coding		oxidoreductase, aldo/keto reductase family	810	0.3	1	1.67	765.8	2439.51	0.7	0.31	0.36958	5781732	5782616	+	VAV71439.1
PPRCHA0_1798	protein_coding	murB	UDP-N-acetylmuramate dehydrogenase	1017	0.4	1.4	1.67	1316.1	4194.31	0.9	0.23	0.28442	5593301	5593741	-	VAV71254.1
PPRCHA0_3647	protein_coding		hypothetical protein	780	0.2	0.5	1.67	403.9	1286.88	0.4	0.36	0.42384	5870989	5872167	+	VAV71516.1
PPRCHA0_2563	protein_coding		transglutaminase-like protein	795	13.2	41.4	1.66	31365.1	98797.1	28.3	0.26	0.31636	5675105	5675605	-	VAV71333.1
PPRCHA0_1738	protein_coding	sdhA	succinate dehydrogenase, flavoprotein subunit	1770	0.6	1.9	1.65	3294.2	10312.2	1.3	0.14	0.18069	5370735	5371760	+	VAV71041.1
PPRCHA0_2861	protein_coding	tonB6	periplasmic energy transduction protein TonB6	714	0.4	1.2	1.65	794.8	2501.46	0.8	0.24	0.29453	5627558	5627803	-	VAV71288.1
PPRCHA0_3215	protein_coding		protease	306	0	2.1	1.65	0	1971.59	2.1	0.22	0.27343	5575251	5576606	-	VAV71236.1
PPRCHA0_3373	protein_coding	alkJ	alcohol dehydrogenase AlkJ	1659	0.2	0.5	1.65	854.3	2676.98	0.4	0.2	0.2506	5533171	5533719	-	VAV71192.1
PPRCHA0_4899	protein_coding	engA	ribosome-associated GTPase EngA	1470	0.3	1	1.65	1392.8	4369.83	0.7	0.12	0.15713	5313913	5314401	+	VAV70989.1
PPRCHA0_3343	protein_coding		hypothetical protein	219	0.7	2.1	1.64	444.5	1390.1	1.4	0.41	0.47731	5928880	5930217	-	VAV71573.1
PPRCHA0_3417	protein_coding		transcription activator, effector binding domain protein	486	4.3	13.2	1.63	6204.5	19251	8.9	0.8	0.85485	6443824	6444963	+	VAV72047.1
PPRCHA0_4707	protein_coding	tolQ	TolQ protein	693	0.2	0.6	1.62	415.6	1276.54	0.4	0.43	0.49861	5957304	5957600	-	VAV71596.1
PPRCHA0_0796	protein_coding		hypothetical protein	159	0.9	2.8	1.61	438.7	1338.49	1.9	0.48	0.54749	6032404	6033726	+	VAV71668.1
PPRCHA0_2271	protein_coding		hypothetical protein	1392	0.2	0.6	1.61	854.3	2615.03	0.4	0.16	0.20427	5427387	5428001	+	VAV71093.1
PPRCHA0_3128	protein_coding		hypothetical protein	987	0.3	0.9	1.61	837	2563.42	0.6	0.19	0.23939	5502741	5503034	+	VAV71166.1
PPRCHA0_3507	protein_coding	pchC	enantio-pyochelin biosynthetic protein PchC	777	0.2	0.6	1.61	438.7	1338.49	0.4	0.45	0.51896	5982311	5983363	-	VAV71619.1
PPRCHA0_5524	protein_coding	prbC	proline betaine ABC transporter, permease protein	825	109.4	328.3	1.59	270790	812499	218.9	0.1	0.13304	5235895	5237601	-	VAV70917.1
PPRCHA0_0904	protein_coding	mreB	rod shape-determining protein MreB	1035	0.3	0.8	1.58	877.4	2625.37	0.6	0.27	0.32691	5697925	5698107	-	VAV71353.1
PPRCHA0_2878	protein_coding		putative lipoprotein	669	0.2	0.6	1.57	432.8	1286.88	0.4	0.49	0.55703	6052611	6053252	+	VAV71689.1
PPRCHA0_5484	protein_coding	rpsS	ribosomal protein S19	273	0.5	1.6	1.57	432.8	1286.88	1	0.47	0.53798	6031029	6032066	+	VAV71666.1
PPRCHA0_1548	protein_coding		transporter, major facilitator family	1323	0.6	1.9	1.56	2508.9	7390.82	1.2	0.22	0.27343	5564565	5565698	-	VAV71226.1
PPRCHA0_3582	protein_coding		hypothetical protein	228	0	2	1.56	0	1338.49	2	0.4	0.46655	5918420	5919037	-	VAV71563.1
PPRCHA0_5721	protein_coding	mdcC	malonate decarboxylase acyl carrier protein	297	0.5	1.4	1.56	415.6	1224.93	0.9	0.33	0.39137	5832798	5833019	+	VAV71480.1
PPRCHA0_1279	protein_coding	ybaZ	DNA base-flipping protein YbaZ	351	0.4	1.2	1.55	438.7	1286.88	0.8	0.4	0.46655	5908973	5909917	-	VAV71552.1
PPRCHA0_2202	protein_coding		transcriptional regulator, LysR family	882	0.3	0.7	1.55	679	1981.93	0.5	0.26	0.31636	5673021	5673455	+	VAV71330.1
PPRCHA0_2248	protein_coding		hypothetical protein	120	0	1.9	1.55	0	695.05	1.9	1	1	6651148	6651429	-	VAV72244.1
PPRCHA0_3800	protein_coding		hypothetical protein	795	0.5	1.4	1.55	1111.9	3258.47	0.9	0.22	0.27343	5577835	5579175	-	VAV71238.1
PPRCHA0_5538	protein_coding		polyamine ABC transporter, ATP-binding protein	1122	0.7	1.9	1.55	2210.7	6486.01	1.3	0.12	0.15713	5314466	5315524	-	VAV70990.1
PPRCHA0_5922	protein_coding	sss	site-specific recombinase Sss	894	14.5	42.5	1.55	38921.4	114067	28	0	0	3638242	3639648	-	VAV69533.1
PPRCHA0_1199	protein_coding	accA	acetyl-CoA carboxylase, carboxyl transferase, alpha subunit	945	0.3	0.9	1.54	883.2	2563.42	0.6	0.34	0.40246	5836601	5837458	-	VAV71483.1
PPRCHA0_2648	protein_coding		hypothetical protein	384	0.4	1.1	1.54	438.7	1276.54	0.7	0.35	0.41278	5852330	5852647	+	VAV71500.1
PPRCHA0_4922	protein_coding	secD	protein-export membrane protein SecD	1866	0.2	0.7	1.54	1339.2	3901.91	0.5	0.14	0.18069	5387233	5387862	+	VAV71055.1
PPRCHA0_1836	protein_coding	etfA	electron transfer flavoprotein, alpha subunit	927	0.2	0.5	1.52	444.5	1276.54	0.3	0.48	0.54749	6036543	6036854	-	VAV71672.1
PPRCHA0_3353	protein_coding		hypothetical protein	348	0.4	1.3	1.52	467.6	1338.49	0.8	0.51	0.5753	6103580	6104845	+	VAV71738.1
PPRCHA0_0550	protein_coding	parE	DNA topoisomerase IV, B subunit	1902	0.6	1.7	1.51	3393.7	9641.15	1.1	0.036	0.05117	4913195	4914151	-	VAV70616.1
PPRCHA0_4511	protein_coding		metallopeptidase, SprT family	492	0	1.8	1.51	0	2728.59	1.8	0.063	0.08626	5099801	5100841	-	VAV70787.1
PPRCHA0_3171	protein_coding		ABC transporter, peptide/opine/nickel uptake transporter (PepT) family, permease protein	1059	0.3	0.8	1.5	906.3	2563.42	0.5	0.23	0.28442	5596285	5597082	-	VAV71258.1
PPRCHA0_3731	protein_coding		oxidoreductase, FAD-linked	1392	0.1	0.3	1.5	432.8	1224.93	0.2	0.47	0.53798	6024637	6026172	+	VAV71661.1
PPRCHA0_3924	protein_coding	crcB	protein CrcB	372	0	1.8	1.5	0	2033.54	1.8	0.32	0.38062	5806881	5807708	+	VAV71462.1
PPRCHA0_0848	protein_coding	glmM	phosphoglucosamine mutase	1335	0.7	1.9	1.49	2776.8	7803.82	1.3	0.068	0.09269	5117554	5118018	-	VAV70803.1
PPRCHA0_1347	protein_coding	pcaC	4-carboxymuconolactone decarboxylase	390	0.4	1	1.48	438.7	1224.93	0.7	0.49	0.55703	6050305	6050760	+	VAV71687.1
PPRCHA0_3755	protein_coding		putative membrane protein	129	0	1.8	1.48	0	695.05	1.8	1	1	6785662	6787077	-	VAV72368.1
PPRCHA0_5498	protein_coding	rplA	ribosomal protein L1	693	0.5	1.5	1.48	1106.3	3093.29	1	0.2	0.2506	5544322	5545527	-	VAV71202.1
PPRCHA0_1042	protein_coding		putative GTP cyclohydrolase II	597	0.6	1.8	1.47	1135.2	3144.9	1.1	0.34	0.40246	5835524	5836537	-	VAV71482.1
PPRCHA0_3380	protein_coding	hpcD_2	5-carboxymethyl-2-hydroxymuconate delta isomerase	387	0.4	1.1	1.47	461.8	1276.54	0.7	0.44	0.50915	5967123	5967740	-	VAV71606.1
PPRCHA0_2003	protein_coding	lolE	lipoprotein-releasing system, transmembrane protein LolE	1242	2.1	5.8	1.46	7893.8	21762.8	3.7	0.16	0.20427	5423127	5423885	+	VAV71090.1
PPRCHA0_3683	protein_coding		putative membrane protein	111	0	1.7	1.46	0	581.49	1.7	1	1	6781229	6782065	+	VAV72364.1
PPRCHA0_5956	protein_coding	rpmG	ribosomal protein L33	153	0.9	2.5	1.46	421.4	1162.97	1.6	1	1	6865344	6867044	-	VAV72442.1
PPRCHA0_1512	protein_coding		transporter, major facilitator family	1182	0.5	1.3	1.45	1696.9	4648.57	0.8	0.1	0.13304	5202958	5203281	+	VAV70881.1
PPRCHA0_2612	protein_coding		hypothetical protein	258	0	1.7	1.45	0	1338.49	1.7	0.45	0.51896	5978880	5980502	+	VAV71616.1
PPRCHA0_4237	protein_coding	atuD	putative citronellyl-CoA dehydrogenase AtuD	1155	0.3	0.9	1.45	1169.7	3196.51	0.6	0.19	0.23939	5512238	5512630	+	VAV71173.1
PPRCHA0_4462	protein_coding		hypothetical protein	480	0.7	1.8	1.45	960	2625.37	1.2	0.2	0.2506	5540026	5540433	-	VAV71198.1
PPRCHA0_5961	protein_coding	dut	dUTP diphosphatase	453	0.7	1.9	1.45	960	2625.37	1.2	0.27	0.32691	5714920	5715690	+	VAV71374.1
PPRCHA0_2575	protein_coding	bkdA1	2-oxoisovalerate dehydrogenase E1 component, alpha subunit	1233	0.5	1.4	1.44	1906.6	5188.79	0.9	0.1	0.13304	5212629	5213603	-	VAV70891.1
PPRCHA0_2795	protein_coding	gspD	general secretion pathway protein D	2382	0.2	0.6	1.43	1614.3	4359.49	0.4	0.121	0.15837	5317680	5320745	-	VAV70994.1
PPRCHA0_2665	protein_coding		branched-chain amino acid ABC transporter, permease protein	1047	1.9	5.1	1.42	5999.8	16075.5	3.2	0.21	0.26212	5552619	5554481	-	VAV71212.1
PPRCHA0_3637	protein_coding		monooxygenase, NtaA/SnaA/SoxA family	1308	0.2	0.5	1.42	719.6	1919.98	0.3	0.32	0.38062	5804690	5805208	-	VAV71460.1
PPRCHA0_4129	protein_coding	pvdM	putative dipeptidase precursor	1371	0.3	0.9	1.42	1433.4	3839.95	0.6	0.15	0.19267	5411149	5412213	+	VAV71078.1
PPRCHA0_4824	protein_coding		hypothetical protein	918	1.2	3.2	1.42	3302	8835.85	2	0.59	0.65037	6251911	6254286	-	VAV71869.1
PPRCHA0_5489	protein_coding	rpsJ	ribosomal protein S10	309	0.5	1.3	1.41	438.7	1162.97	0.8	0.47	0.53798	6032179	6032340	+	VAV71667.1
PPRCHA0_3047	protein_coding	fbpC	iron(III) ABC transporter, ATP-binding protein	1062	0.4	1.2	1.4	1387.2	3664.43	0.7	0.29	0.34797	5747926	5748231	+	VAV71406.1
PPRCHA0_2138	protein_coding	thrS_1	threonine-tRNA ligase	1920	0.4	1	1.39	2189	5718.66	0.6	0.31	0.36958	5786934	5787842	+	VAV71445.1
PPRCHA0_4138	protein_coding		siderophore-interacting protein	966	0.2	0.4	1.39	444.5	1162.97	0.2	0.52	0.58507	6130622	6131908	+	VAV71757.1
PPRCHA0_1188	protein_coding	cdsA_1	phosphatidate cytidylyltransferase	804	0.5	1.3	1.38	1164.2	3020.99	0.8	0.4	0.46655	5906128	5908959	-	VAV71551.1
PPRCHA0_1486	protein_coding	cupB4	pili assembly chaperone CupB4	756	2.1	5.5	1.38	4791.7	12510.9	3.4	0.91	0.95772	6533599	6534957	-	VAV72134.1
PPRCHA0_0769	protein_coding		NAD(P)H dehydrogenase, quinone family	573	0.2	0.4	1.37	269.3	695.05	0.2	1	1	6590459	6591427	-	VAV72188.1
PPRCHA0_0996	protein_coding		putative membrane protein	324	3.5	9	1.37	3400.7	8784.24	5.5	0.59	0.65037	6241270	6243243	+	VAV71863.1
PPRCHA0_2269	protein_coding		hypothetical protein	339	1.7	4.5	1.37	1753.1	4545.35	2.7	0.28	0.33762	5719567	5719875	+	VAV71379.1
PPRCHA0_2766	protein_coding		translocator protein, LysE family	609	0.1	0.4	1.37	269.3	695.05	0.2	1	1	6708038	6708553	+	VAV72297.1
PPRCHA0_2896	protein_coding		hypothetical protein	231	0.4	1	1.37	269.3	695.05	0.6	1	1	6719408	6723868	+	VAV72306.1
PPRCHA0_1115	protein_coding		hypothetical protein	285	0	1.6	1.36	0	1338.49	1.6	0.48	0.54749	6033773	6034720	-	VAV71669.1
PPRCHA0_2738	protein_coding		hypothetical protein	261	0	1.6	1.36	0	1224.93	1.6	0.58	0.64072	6229667	6230047	+	VAV71851.1
PPRCHA0_0847	protein_coding	folP	dihydropteroate synthase	777	1.5	3.8	1.34	3522.8	8904.83	2.3	0.083	0.112	5171853	5172362	+	VAV70852.1
PPRCHA0_0855	protein_coding	rpsO	ribosomal protein S15	267	0.3	0.9	1.34	275.1	695.05	0.5	1	1	6594526	6594855	-	VAV72191.1
PPRCHA0_3440	protein_coding		hypothetical protein	261	0.4	0.9	1.34	275.1	695.05	0.5	1	1	6757926	6758780	+	VAV72344.1
PPRCHA0_5192	protein_coding		hypothetical protein	270	0.3	0.9	1.34	275.1	695.05	0.5	1	1	6844565	6844951	+	VAV72422.1
PPRCHA0_3367	protein_coding		histone deacetylase family protein	1119	0.2	0.6	1.33	742.7	1868.37	0.3	0.32	0.38062	5804201	5804617	+	VAV71459.1
PPRCHA0_3891	protein_coding		sulfatase family protein	438	1.6	3.9	1.32	2045.5	5106.15	2.3	0.29	0.34797	5748762	5749046	+	VAV71408.1
PPRCHA0_5009	protein_coding	mraZ	MraZ protein	453	0.8	2	1.32	1069.9	2676.98	1.2	0.26	0.31636	5690711	5691676	+	VAV71346.1
PPRCHA0_5465	protein_coding	rpsD	ribosomal protein S4	618	1.4	3.4	1.32	2549.3	6351.76	2.1	0.13	0.16878	5353260	5354204	-	VAV71027.1
PPRCHA0_0426	protein_coding	tatB	twin arginine-targeting protein translocase TatB	456	0.6	1.4	1.31	794.8	1971.59	0.9	0.31	0.36958	5780228	5781634	-	VAV71438.1
PPRCHA0_0517	protein_coding	rfaC	lipopolysaccharide heptosyltransferase I	1059	0.3	0.8	1.31	1012	2511.81	0.5	0.23	0.28442	5584749	5585216	+	VAV71244.1
PPRCHA0_2043	protein_coding		putative baseplate	570	0.2	0.4	1.31	281	695.05	0.2	1	1	6631621	6632958	-	VAV72228.1
PPRCHA0_2264	protein_coding		ABC transporter, ATP-binding protein	666	0.1	0.3	1.31	281	695.05	0.2	1	1	6652427	6653500	-	VAV72246.1
PPRCHA0_2028	protein_coding		regulatory protein	318	1.1	2.7	1.3	1035.1	2553.07	1.6	0.46	0.5289	5996984	5998033	+	VAV71634.1
PPRCHA0_2624	protein_coding		transcriptional regulator, GntR family	1467	17	41.6	1.3	74630.7	183230	24.7	0.11	0.14521	5254540	5254656	-	VAV70936.1
PPRCHA0_2881	protein_coding		hypothetical protein	441	0	1.5	1.3	0	1930.32	1.5	0.52	0.58507	6125997	6127178	+	VAV71754.1
PPRCHA0_3240	protein_coding	fdnH	Formate dehydrogenase, nitrate-inducible, iron-sulfur subunit	879	0.2	0.5	1.3	544.4	1338.49	0.3	0.42	0.48812	5945047	5945415	+	VAV71584.1
PPRCHA0_1076	protein_coding	lepA	GTP-binding protein LepA	1797	3	7.3	1.29	16033.5	39260.1	4.3	0.023	0.03348	4784478	4784945	+	VAV70507.1
PPRCHA0_2141	protein_coding	rplT	ribosomal protein L20	354	0.7	1.6	1.29	713.8	1744.46	1	0.26	0.31636	5672247	5672882	-	VAV71329.1
PPRCHA0_2671	protein_coding		phosphotransferase enzyme family protein	1065	0.4	1	1.29	1287.1	3155.24	0.6	0.2	0.2506	5528350	5528847	-	VAV71188.1
PPRCHA0_4298	protein_coding		hypothetical protein	900	0.5	1.2	1.29	1373.9	3361.69	0.7	0.45	0.51896	5988951	5989922	+	VAV71626.1
PPRCHA0_2528	protein_coding		hypothetical protein	1224	0.3	0.7	1.28	1098.8	2676.98	0.4	0.2	0.2506	5526216	5526458	-	VAV71186.1
PPRCHA0_3114	protein_coding		alpha/beta hydrolase family protein	732	0.3	0.6	1.28	550.2	1338.49	0.4	0.49	0.55703	6054222	6055571	-	VAV71692.1
PPRCHA0_3664	protein_coding		hypothetical protein	972	1.6	3.9	1.28	4662.7	11347.7	2.3	0.41	0.47731	5930505	5932169	-	VAV71574.1
PPRCHA0_4084	protein_coding		hypothetical protein	150	0	1.4	1.28	0	643.44	1.4	1	1	6811484	6811927	+	VAV72392.1
PPRCHA0_5110	protein_coding		hypothetical protein	1725	71.3	172.8	1.28	368760	894145	101.5	0.1	0.13304	5229558	5229698	+	VAV70912.1
PPRCHA0_5466	protein_coding	rpsK	30S ribosomal protein S11	387	2	4.9	1.28	2352.5	5729	2.9	0.55	0.61221	6190883	6191221	+	VAV71817.1
PPRCHA0_2441	protein_coding		hypothetical protein	528	0.4	0.8	1.27	556.1	1338.49	0.5	0.51	0.5753	6099592	6100050	+	VAV71732.1
PPRCHA0_4300	protein_coding		hypothetical protein	165	0	1.4	1.27	0	695.05	1.4	1	1	6821209	6823113	-	VAV72402.1
PPRCHA0_1781	protein_coding		translocator protein, LysE family	630	36.8	88.2	1.26	69610.9	166640	51.3	0.42	0.48812	5940246	5940941	+	VAV71579.1
PPRCHA0_3615	protein_coding		glyoxalase family protein	375	0.2	0.6	1.26	269.3	643.44	0.3	1	1	6778197	6778643	+	VAV72360.1
PPRCHA0_1829	protein_coding		putative secreted protein	324	0	1.4	1.25	0	1338.49	1.4	0.63	0.69074	6286234	6287208	+	VAV71898.1
PPRCHA0_2674	protein_coding		isochorismatase hydrolase	537	0.5	1.3	1.25	854.3	2033.54	0.7	0.36	0.42384	5864799	5865659	+	VAV71511.1
PPRCHA0_2737	protein_coding		GDSL-like protein	912	0.4	1	1.25	1123.5	2666.64	0.6	0.33	0.39137	5818572	5818904	+	VAV71471.1
PPRCHA0_3694	protein_coding		putative branched-chain amino acid ABC transporter, periplasmic amino acid-binding protein	1200	0.2	0.5	1.25	831.2	1971.59	0.3	0.33	0.39137	5821739	5822446	+	VAV71475.1
PPRCHA0_3723	protein_coding		transcriptional regulator, LysR family	915	0	1.4	1.25	0	3778	1.4	0.033	0.04716	4899524	4899745	-	VAV70599.1
PPRCHA0_4097	protein_coding	ampC	beta-lactamase	1170	0.2	0.6	1.25	854.3	2033.54	0.3	0.28	0.33762	5729861	5730460	+	VAV71390.1
PPRCHA0_0770	protein_coding		transcriptional regulator, LysR family	879	41.9	99.3	1.24	110576	261782	57.3	0.39	0.45636	5896752	5897852	-	VAV71540.1
PPRCHA0_3465	protein_coding		hypothetical protein	357	0.5	1.2	1.24	567.5	1338.49	0.7	0.47	0.53798	6022106	6023125	+	VAV71658.1
PPRCHA0_2221	protein_coding		hypothetical protein	231	0.4	0.9	1.23	275.1	643.44	0.5	1	1	6649080	6651011	-	VAV72243.1
PPRCHA0_3358	protein_coding		hypothetical protein	348	0.3	0.6	1.23	275.1	643.44	0.4	1	1	6753826	6754182	+	VAV72339.1
PPRCHA0_3548	protein_coding		transcriptional regulator, LysR family	954	0.1	0.2	1.23	275.1	643.44	0.1	1	1	6767214	6768206	+	VAV72352.1
PPRCHA0_5474	protein_coding	rpsH	ribosomal protein S8	390	0.2	0.5	1.23	275.1	643.44	0.3	1	1	6856567	6857439	-	VAV72435.1
PPRCHA0_3410	protein_coding		cytochrome c family protein	648	0.2	0.4	1.22	298.2	695.05	0.2	1	1	6755903	6756922	+	VAV72342.1
PPRCHA0_3531	protein_coding	megL	methionine gamma-lyase	1251	0.3	0.7	1.22	1098.8	2563.42	0.4	0.3	0.35877	5772980	5773621	-	VAV71431.1
PPRCHA0_3733	protein_coding	tonB4	periplasmic energy transduction protein TonB4	810	0.3	0.8	1.22	825.3	1919.98	0.5	0.33	0.39137	5825442	5827745	-	VAV71477.1
PPRCHA0_3279	protein_coding		putative secreted protein	177	0	1.3	1.21	0	695.05	1.3	1	1	6746906	6747805	+	VAV72332.1
PPRCHA0_4914	protein_coding	iscS	cysteine desulfurase IscS	1212	1.1	2.6	1.21	4123.2	9541.25	1.5	0.34	0.40246	5842565	5844889	-	VAV71490.1
PPRCHA0_5476	protein_coding	rplE	ribosomal protein L5	537	0.4	0.9	1.21	602.3	1390.1	0.5	0.46	0.5289	6003646	6006165	-	VAV71642.1
PPRCHA0_5877	protein_coding		5-formyltetrahydrofolate cyclo-ligase	603	963.9	2233.2	1.21	1.74376e+06	4.03977e+06	1269.2	0.12	0.15713	5316181	5316948	-	VAV70992.1
PPRCHA0_0740	protein_coding		transcriptional regulator, LysR family	918	607.2	1392.5	1.2	1.67214e+06	3.83506e+06	785.4	0.34	0.40246	5834904	5835524	-	VAV71481.1
PPRCHA0_1145	protein_coding	lysS	lysine-tRNA ligase	1500	0.9	2.2	1.2	4233.1	9703.11	1.2	0.073	0.09909	5137625	5138347	-	VAV70823.1
PPRCHA0_4066	protein_coding	ddpX	D-Ala-D-Ala dipeptidase	555	0.2	0.4	1.2	281	643.44	0.2	1	1	6810603	6811487	+	VAV72391.1
PPRCHA0_2421	protein_coding		hypothetical protein	168	0	1.3	1.19	0	643.44	1.3	1	1	6674337	6675059	-	VAV72269.1
PPRCHA0_2717	protein_coding		hypothetical protein	348	3.7	8.6	1.19	3904.5	8932.45	4.8	0.87	0.91988	6501894	6502640	+	VAV72104.1
PPRCHA0_3526	protein_coding		transcriptional regulator, LysR family	912	0.1	0.3	1.19	304.1	695.05	0.1	1	1	6763852	6765291	+	VAV72349.1
PPRCHA0_3919	protein_coding	tusE	sulfurtransferase	333	0	1.3	1.19	0	1276.54	1.3	0.49	0.55703	6066124	6066948	+	VAV71699.1
PPRCHA0_4152	protein_coding		hypothetical protein	342	0.3	0.7	1.19	304.1	695.05	0.4	1	1	6813841	6815730	+	VAV72395.1
PPRCHA0_4208	protein_coding		hypothetical protein	336	0.3	0.7	1.19	304.1	695.05	0.4	1	1	6819149	6819937	-	VAV72399.1
PPRCHA0_5464	protein_coding	rpoA	DNA-directed RNA polymerase, alpha subunit	999	0.5	1.2	1.19	1608.4	3664.43	0.7	0.26	0.31636	5692970	5693557	+	VAV71348.1
PPRCHA0_3473	protein_coding		putrescine ABC transporter, periplasmic putrescine-binding protein, PotF family	1098	0.3	0.6	1.18	900.5	2033.54	0.3	0.38	0.44568	5889082	5891646	-	VAV71534.1
PPRCHA0_3905	protein_coding	xylX	toluate 1,2-dioxygenase subunit alpha	1362	0.3	0.7	1.18	1310.2	2969.38	0.4	0.26	0.31636	5683911	5685800	-	VAV71341.1
PPRCHA0_4923	protein_coding	yajC	preprotein translocase, YajC subunit	336	0	1.3	1.18	0	1276.54	1.3	0.58	0.64072	6238302	6238655	-	VAV71859.1
PPRCHA0_2490	protein_coding		putative lipoprotein	1026	0.2	0.4	1.17	567.5	1276.54	0.2	0.56	0.62176	6199977	6200936	-	VAV71827.1
PPRCHA0_5939	protein_coding	rep	ATP-dependent DNA helicase Rep	2007	1.8	4	1.17	10706.8	24065.2	2.2	0.17	0.21596	5467406	5469178	+	VAV71135.1
PPRCHA0_2204	protein_coding		hypothetical protein	429	2.3	5.1	1.16	2905.6	6509.91	2.8	0.37	0.43487	5879210	5880082	+	VAV71522.1
PPRCHA0_3493	protein_coding	vdh	Vanillin dehydrogenase	1446	0.7	1.5	1.16	2899.8	6486.01	0.8	0.73	0.78772	6386037	6388034	-	VAV71991.1
PPRCHA0_3448	protein_coding		hypothetical protein	465	0.4	0.9	1.15	550.2	1224.93	0.5	0.51	0.5753	6105560	6106258	+	VAV71740.1
PPRCHA0_3696	protein_coding		putative branched-chain amino acid ABC transporter, permease protein	1008	0.2	0.4	1.14	608.1	1338.49	0.2	0.46	0.5289	6000200	6000679	-	VAV71638.1
PPRCHA0_3995	protein_coding	prtI	RNA polymerase sigma-70 factor, ECF subfamily, PrtI	504	0.4	0.8	1.14	579.2	1276.54	0.5	0.48	0.54749	6048450	6049040	-	VAV71684.1
PPRCHA0_4132	protein_coding	pvdF	N(5)-hydroxyornithine transformylase PvdF	861	0.9	2	1.14	2341.1	5147.52	1.1	0.55	0.61221	6187513	6187944	+	VAV71813.1
PPRCHA0_5003	protein_coding	mraY	phospho-N-acetylmuramoyl-pentapeptide-transferase	1080	0.2	0.4	1.14	556.1	1224.93	0.2	0.41	0.47731	5936497	5937750	+	VAV71576.1
PPRCHA0_4163	protein_coding		KWG repeat protein	1653	336.6	737.3	1.13	1.66924e+06	3.65641e+06	400.7	0.0001	0.00018	3887764	3888144	+	VAV69766.1
PPRCHA0_2723	protein_coding		translocator protein, LysE family	615	0.6	1.4	1.12	1152.5	2501.46	0.7	0.33	0.39137	5817772	5818416	-	VAV71470.1
PPRCHA0_4115	protein_coding		pirin family protein	873	0.3	0.8	1.12	906.3	1971.59	0.4	0.45	0.51896	5988054	5988950	+	VAV71625.1
PPRCHA0_2412	protein_coding		DoxX family protein	438	0.2	0.5	1.11	298.2	643.44	0.3	1	1	6671314	6672219	+	VAV72265.1
PPRCHA0_2804	protein_coding		hypothetical protein	702	0.1	0.3	1.11	298.2	643.44	0.2	1	1	6708570	6710063	+	VAV72298.1
PPRCHA0_5269	protein_coding		putative lipoprotein	354	0	1.2	1.11	0	1224.93	1.2	0.47	0.53798	6027687	6030293	+	VAV71664.1
PPRCHA0_0269	protein_coding		phosphopantetheine attachment site domain protein	318	0.6	1.3	1.1	596.4	1276.54	0.7	0.53	0.59371	6135422	6136816	-	VAV71761.1
PPRCHA0_2154	protein_coding		putative pentapeptide repeat family protein	696	0.3	0.6	1.1	544.4	1162.97	0.3	1	1	6642975	6644375	+	VAV72238.1
PPRCHA0_2372	protein_coding		hypothetical protein	522	0.4	0.8	1.1	573.3	1224.93	0.4	0.45	0.51896	5977454	5978788	+	VAV71615.1
PPRCHA0_3330	protein_coding	ccpA_1	cytochrome c551 peroxidase	993	0.2	0.4	1.1	596.4	1276.54	0.2	0.49	0.55703	6055703	6057625	-	VAV71693.1
PPRCHA0_3391	protein_coding	rarD_1	protein RarD	879	0.2	0.5	1.1	596.4	1276.54	0.3	0.43	0.49861	5953008	5954015	-	VAV71593.1
PPRCHA0_5492	protein_coding	rpsG	ribosomal protein S7	468	1.1	2.3	1.1	1525.8	3268.81	1.2	0.27	0.32691	5714498	5714923	+	VAV71373.1
PPRCHA0_5733	protein_coding		hypothetical protein	567	1.2	2.5	1.1	1989.2	4256.26	1.3	0.29	0.34797	5764015	5765850	+	VAV71419.1
PPRCHA0_1231	protein_coding		tail tape measure protein	2544	0.5	1.1	1.09	3885.8	8282.08	0.6	0.23	0.28442	5589404	5589913	+	VAV71249.1
PPRCHA0_2291	protein_coding		hypothetical protein	372	0.3	0.6	1.09	327.1	695.05	0.3	1	1	6655375	6655863	+	VAV72249.1
PPRCHA0_2809	protein_coding		hypothetical protein	210	0.5	1.1	1.09	327.1	695.05	0.6	1	1	6710182	6710670	+	VAV72299.1
PPRCHA0_5655	protein_coding		ABC transporter, substrate-binding protein, QAT family	942	0.3	0.7	1.09	954.1	2033.54	0.4	0.49	0.55703	6070574	6070909	+	VAV71704.1
PPRCHA0_6094	protein_coding		hypothetical protein	522	592.2	1261.2	1.09	927315	1.97511e+06	669.1	0.18	0.22791	5483678	5484268	+	VAV71152.1
PPRCHA0_0698	protein_coding		hypothetical protein	267	0.4	0.8	1.08	304.1	643.44	0.4	1	1	6588034	6588441	-	VAV72185.1
PPRCHA0_1233	protein_coding		hypothetical protein	204	0.4	1	1.08	275.1	581.49	0.5	1	1	6602997	6603452	-	VAV72198.1
PPRCHA0_2790	protein_coding	gspI	general secretion pathway protein I	384	0	1.1	1.08	0	1286.88	1.1	0.5	0.56599	6085802	6086689	+	VAV71717.1
PPRCHA0_3558	protein_coding		fatty acid desaturase domain protein	963	0.1	0.2	1.08	304.1	643.44	0.1	1	1	6768277	6770187	+	VAV72353.1
PPRCHA0_3581	protein_coding		hypothetical protein	360	0.3	0.6	1.08	304.1	643.44	0.3	1	1	6775887	6777437	-	VAV72358.1
PPRCHA0_3866	protein_coding		response regulator	450	0.2	0.4	1.08	275.1	581.49	0.2	1	1	6802339	6802731	+	VAV72381.1
PPRCHA0_4579	protein_coding		antibiotic biosynthesis monooxygenase domain protein	321	0.3	0.7	1.08	304.1	643.44	0.4	1	1	6827400	6828023	+	VAV72406.1
PPRCHA0_4753	protein_coding		hypothetical protein	627	1.6	3.3	1.08	2972.3	6289.81	1.8	0.3	0.35877	5778288	5779187	-	VAV71436.1
PPRCHA0_4907	protein_coding	ndk	nucleoside diphosphate kinase	423	0.5	1	1.08	579.2	1224.93	0.5	0.5	0.56599	6093501	6094004	-	VAV71724.1
PPRCHA0_5257	protein_coding	rplU	ribosomal protein L21	309	0.3	0.7	1.08	304.1	643.44	0.4	1	1	6847819	6849186	-	VAV72425.1
PPRCHA0_0789	protein_coding		hypothetical protein	195	0	1.1	1.07	0	643.44	1.1	1	1	6591427	6592893	-	VAV72189.1
PPRCHA0_1742	protein_coding	lpdA_1	dihydrolipoyl dehydrogenase	1434	0.5	1	1.07	2024	4256.26	0.5	0.41	0.47731	5925358	5925846	+	VAV71569.1
PPRCHA0_5737	protein_coding	pyrC3	dihydroorotase, multifunctional complex type	1269	0.4	0.9	1.07	1585.3	3320.42	0.5	0.25	0.3057	5666241	5667281	+	VAV71324.1
PPRCHA0_0004	protein_coding	gyrB	DNA gyrase, B subunit	2415	2.6	5.5	1.05	19168.9	39655.3	2.8	0.35	0.41278	5844858	5844965	-	VAV71491.1
PPRCHA0_1240	protein_coding		hypothetical protein	294	0.3	0.7	1.05	281	581.49	0.3	1	1	6603532	6605430	-	VAV72199.1
PPRCHA0_2335	protein_coding		translocator protein, LysE family	612	1.2	2.4	1.05	2170.3	4483.39	1.3	0.22	0.27343	5565695	5566759	-	VAV71227.1
PPRCHA0_3203	protein_coding		hypothetical protein	405	0.2	0.5	1.05	281	581.49	0.2	1	1	6741057	6743342	-	VAV72328.1
PPRCHA0_4360	protein_coding	hisC_2	histidinol-phosphate transaminase	1110	0.3	0.6	1.05	983.1	2033.54	0.3	0.42	0.48812	5945423	5946151	-	VAV71585.1
PPRCHA0_1219	protein_coding		hypothetical protein	519	0.4	0.7	1.04	567.5	1162.97	0.4	0.46	0.5289	5992203	5993123	+	VAV71630.1
PPRCHA0_1331	protein_coding		endoribonuclease L-PSP family protein	468	0.4	0.9	1.04	596.4	1224.93	0.4	0.56	0.62176	6194971	6196020	-	VAV71823.1
PPRCHA0_1414	protein_coding		hypothetical protein	336	1.9	3.9	1.04	1931.4	3963.86	2	0.63	0.69074	6283322	6284086	+	VAV71896.1
PPRCHA0_0357	protein_coding		hypothetical protein	456	1.8	3.7	1.02	2469.9	5002.93	1.9	0.43	0.49861	5947599	5948159	-	VAV71587.1
PPRCHA0_5481	protein_coding	rplP	ribosomal protein L16	411	0.5	1	1.02	602.3	1224.93	0.5	0.54	0.60315	6170294	6170989	-	VAV71800.1
PPRCHA0_0110	protein_coding		hypothetical protein	399	0.5	1	1.01	579.2	1162.97	0.5	0.45	0.51896	5972519	5972968	+	VAV71610.1
PPRCHA0_3636	protein_coding		molybdenum-pterin binding protein	426	0	1	1	0	1276.54	1	0.53	0.59371	6148144	6148677	-	VAV71775.1
PPRCHA0_3896	protein_coding		BNR/Asp-box repeat protein	1293	0.3	0.7	1	1281.3	2563.42	0.3	0.34	0.40246	5841802	5842548	-	VAV71489.1
PPRCHA0_5736	protein_coding	pyrB	aspartate carbamoyltransferase	1002	0.8	1.7	1	2505	5002.93	0.8	0.29	0.34797	5766005	5766499	+	VAV71420.1
PPRCHA0_0154	protein_coding		hypothetical protein	243	1.3	2.5	0.99	912.2	1806.41	1.2	0.47	0.53798	6006743	6007639	+	VAV71644.1
PPRCHA0_0453	protein_coding	pilP_1	type IV pilus biogenesis protein PilP	528	0.6	1.2	0.99	994.8	1971.59	0.6	0.3	0.35877	5766963	5767229	+	VAV71421.1
PPRCHA0_2426	protein_coding		hypothetical protein	432	0	1	0.99	0	1286.88	1	0.52	0.58507	6121645	6122412	+	VAV71750.1
PPRCHA0_0576	protein_coding	purA	adenylosuccinate synthase	1290	0.9	1.7	0.98	3320.9	6568.55	0.8	0.16	0.20427	5417358	5419307	+	VAV71085.1
PPRCHA0_0679	protein_coding	accB	acetyl-CoA carboxylase, biotin carboxyl carrier protein	459	0.5	1	0.98	702.4	1390.1	0.5	1	1	6586824	6587942	+	VAV72184.1
PPRCHA0_2370	protein_coding		CBS domain protein	438	0	1	0.98	0	1276.54	1	0.52	0.58507	6120764	6121648	+	VAV71749.1
PPRCHA0_2454	protein_coding		hypothetical protein	369	0.3	0.6	0.98	327.1	643.44	0.3	1	1	6677316	6679421	+	VAV72273.1
PPRCHA0_3566	protein_coding		amino acid ABC transporter, permease protein, 3-TM region, His/Glu/Gln/Arg/opine family	660	0.2	0.3	0.98	327.1	643.44	0.2	1	1	6772378	6773409	+	VAV72355.1
PPRCHA0_4143	protein_coding		glycosyl hydrolase, family 15	1824	0.4	0.7	0.98	1947.3	3839.95	0.3	0.24	0.29453	5641558	5642424	-	VAV71299.1
PPRCHA0_5745	protein_coding	metX	homoserine O-acetyltransferase	1137	1324.3	2612.8	0.98	4.51715e+06	8.91209e+06	1288.5	0.2	0.2506	5545466	5546107	-	VAV71203.1
PPRCHA0_0869	protein_coding		PhoD family protein	1539	0.6	1.2	0.97	2883.9	5656.71	0.6	0.23	0.28442	5586369	5588417	-	VAV71247.1
PPRCHA0_1811	protein_coding	fabD	[acyl-carrier-protein] S-malonyltransferase	936	0.3	0.7	0.97	977.2	1919.98	0.3	0.45	0.51896	5973887	5974111	-	VAV71612.1
PPRCHA0_2294	protein_coding		putative membrane protein	783	0.3	0.6	0.97	684.9	1338.49	0.3	0.54	0.60315	6154246	6154848	-	VAV71789.1
PPRCHA0_2868	protein_coding		hypothetical protein	1947	0.7	1.4	0.97	4105.9	8044.6	0.7	0.16	0.20427	5431387	5432025	+	VAV71098.1
PPRCHA0_3175	protein_coding		putative monooxygenase	1053	0.2	0.4	0.97	708	1390.1	0.2	0.53	0.59371	6147100	6147276	-	VAV71772.1
PPRCHA0_3620	protein_coding	poxB	pyruvate dehydrogenase (cytochrome)	1743	0.4	0.7	0.97	1989.5	3901.91	0.4	0.23	0.28442	5600534	5601328	+	VAV71262.1
PPRCHA0_5248	protein_coding	lspA	signal peptidase II	510	1.1	2.1	0.97	1612.6	3155.24	1	0.87	0.91988	6506347	6506814	-	VAV72108.1
PPRCHA0_5428	protein_coding	ribD_2	riboflavin biosynthesis protein RibD	1131	0.4	0.8	0.97	1358	2666.64	0.4	0.31	0.36958	5794300	5794521	+	VAV71452.1
PPRCHA0_2603	protein_coding		hypothetical protein	1014	0.9	1.8	0.96	2846.1	5522.46	0.9	0.67	0.73016	6320393	6320695	-	VAV71932.1
PPRCHA0_4167	protein_coding		drug resistance transporter, EmrB/QacA family	1587	0.6	1.1	0.96	2670.8	5178.45	0.5	0.37	0.43487	5881201	5881890	-	VAV71526.1
PPRCHA0_4227	protein_coding		hypothetical protein	1047	1.8	3.4	0.96	5533	10790.5	1.7	0.67	0.73016	6324391	6325431	+	VAV71936.1
PPRCHA0_2805	protein_coding		FAD linked oxidase domain protein	1602	0.5	0.9	0.95	2162.9	4170.31	0.4	0.29	0.34797	5747648	5747929	+	VAV71405.1
PPRCHA0_3589	protein_coding		peptide ABC transporter, permease protein, YejB family	1062	0.3	0.6	0.95	1052.6	2033.54	0.3	0.44	0.50915	5970661	5971674	-	VAV71608.1
PPRCHA0_1496	protein_coding		AMP-binding enzyme	1701	0.8	1.6	0.94	4155.1	7948.31	0.7	0.23	0.28442	5591440	5592687	+	VAV71252.1
PPRCHA0_2905	protein_coding		glycosyltransferase, group 2 family	663	0.5	0.9	0.94	971.7	1858.02	0.4	0.48	0.54749	6043790	6044212	-	VAV71679.1
PPRCHA0_3722	protein_coding	lexA2	putative LexA repressor	615	609.4	1171.2	0.94	1.12428e+06	2.16081e+06	561.8	0.33	0.39137	5822443	5825286	+	VAV71476.1
PPRCHA0_3835	protein_coding		hypothetical protein	324	0.7	1.4	0.94	725.5	1390.1	0.7	0.45	0.51896	5985546	5986151	-	VAV71622.1
PPRCHA0_5032	protein_coding		hypothetical protein	252	0	0.9	0.94	0	695.05	0.9	1	1	6838258	6840165	-	VAV72416.1
PPRCHA0_5678	protein_coding		hypothetical protein	735	3.7	7	0.94	8118.4	15535.4	3.4	0.74	0.79781	6394742	6395125	-	VAV71998.1
PPRCHA0_5005	protein_coding		UDP-N-acetylmuramoyl-L-alanyl-D-glutamate-2, 6-diaminopimelate ligase	1461	0.5	0.9	0.93	2022.4	3850.3	0.4	0.36	0.42384	5873530	5876448	+	VAV71518.1
PPRCHA0_0806	protein_coding		renal dipeptidase family protein	1047	60.4	113.9	0.92	189617	357730	53.5	0.47	0.53798	6009944	6010582	-	VAV71648.1
PPRCHA0_3931	protein_coding	infA	translation initiation factor IF-1	216	0	0.9	0.92	0	581.49	0.9	1	1	6805801	6806163	-	VAV72385.1
PPRCHA0_3476	protein_coding		extracellular solute-binding protein	1038	0.2	0.4	0.91	713.8	1338.49	0.2	0.54	0.60315	6157257	6159404	-	VAV71793.1
PPRCHA0_1160	protein_coding		extensin-like C-terminus domain protein	696	0.3	0.6	0.9	719.6	1338.49	0.3	0.55	0.61221	6172082	6172450	-	VAV71803.1
PPRCHA0_1203	protein_coding	eno	phosphopyruvate hydratase	1287	2.3	4.2	0.9	8733	16295.7	2	0.25	0.3057	5654096	5654344	-	VAV71309.1
PPRCHA0_2018	protein_coding		hypothetical protein	624	0.8	1.5	0.9	1462.1	2728.59	0.7	0.4	0.46655	5912232	5912693	-	VAV71555.1
PPRCHA0_2527	protein_coding		hypothetical protein	744	0	0.9	0.9	0	1919.98	0.9	0.25	0.3057	5659898	5660491	+	VAV71315.1
PPRCHA0_1114	protein_coding		DNA-binding response regulator, LuxR family	660	1.3	2.5	0.89	2643.5	4889.36	1.1	0.33	0.39137	5812939	5814636	+	VAV71467.1
PPRCHA0_3545	protein_coding		FAD dependent oxidoreductase	1314	0.3	0.5	0.89	1035.1	1919.98	0.2	0.53	0.59371	6147783	6148133	-	VAV71774.1
PPRCHA0_1130	protein_coding		acetyltransferase, GNAT family	531	0	0.8	0.88	0	1338.49	0.8	0.47	0.53798	6012229	6013881	-	VAV71650.1
PPRCHA0_0136	protein_coding		type I secretion system ATPase	2151	1597.5	2913	0.87	10308466	1.87973e+07	1315.5	0.27	0.32691	5694735	5696876	+	VAV71350.1
PPRCHA0_0524	protein_coding		glycosyltransferase, group 1 family	1128	0.4	0.7	0.87	1373.9	2511.81	0.3	0.32	0.38062	5799229	5800479	-	VAV71455.1
PPRCHA0_1059	protein_coding	ygiT	transcriptional regulator YgiT	480	767	1389.4	0.86	1.10443e+06	2.00075e+06	622.4	0.38	0.44568	5882498	5883127	+	VAV71528.1
PPRCHA0_3211	protein_coding	pueB	polyurethanase B	1683	0.9	1.6	0.86	4573.8	8282.08	0.7	0.44	0.50915	5965120	5966904	-	VAV71605.1
PPRCHA0_0889	protein_coding		hypothetical protein	405	2.4	4.3	0.85	2922.9	5250.74	1.9	0.55	0.61221	6170989	6171420	-	VAV71801.1
PPRCHA0_3837	protein_coding		hypothetical protein	705	0.3	0.6	0.85	679	1224.93	0.3	0.53	0.59371	6149609	6150148	-	VAV71778.1
PPRCHA0_4592	protein_coding		putative biotin-requiring enzyme	240	0	0.8	0.85	0	581.49	0.8	1	1	6828034	6829791	+	VAV72407.1
PPRCHA0_1888	protein_coding		RNA polymerase sigma factor SigX	384	1.9	3.4	0.84	2180.1	3901.91	1.5	0.37	0.43487	5877244	5877660	-	VAV71520.1
PPRCHA0_2017	protein_coding		hypothetical protein	273	0	0.8	0.84	0	643.44	0.8	1	1	6627261	6628091	+	VAV72222.1
PPRCHA0_2899	protein_coding		alpha-amylase family protein	1986	0.2	0.4	0.84	1456.5	2615.03	0.2	0.49	0.55703	6053313	6053600	-	VAV71690.1
PPRCHA0_3147	protein_coding	paaL	putative phenylacetic acid permease PaaL	1644	0.8	1.4	0.84	3966.8	7091.4	0.6	0.47	0.53798	6020203	6020529	-	VAV71656.1
[truncated: 5,348 more rows]

## Sheet: Control vs MOI100
Dataset 1 : TnSeq results, comparison between MOI100 and control
[truncated: 6,142 more rows]

## Sheet: MOI10 vs MOI100
Dataset 1 : TnSeq results, comparison between MOI10 and MOI100
[truncated: 6,142 more rows]

[truncated: 1 more sheets: MOI1 vs MOI100]
